# Supplementary material for: Phenotypic variation in hypocotyl elongation among elite sand rice (Agriophyllum squarrosum) lines
Source: Ecol Evol. 2024 Aug 7;14(8):e70051. doi: 10.1002/ece3.70051 (PMC11303975; doi:10.1002/ece3.70051)
Supplement: Supplementary file 2 — Appendix S1 [file ECE3-14-e70051-s001.zip]

Archive with 2 entries (2 files):
- analysis.R
- Data availability.xlsx
