# Supplementary material for: Phenotypic variation in hypocotyl elongation among elite sand rice (Agriophyllum squarrosum) lines
Source: Ecol Evol. 2024 Aug 7;14(8):e70051. doi: 10.1002/ece3.70051 (PMC11303975; doi:10.1002/ece3.70051)
Supplement: Supplementary file 2 — Appendix S1 [file ECE3-14-e70051-s001.zip › analysis.R]

#数据分析
library(ggplot2)
library(readxl)
library(openxlsx)
library(PMCMRplus)#非参数检验的多重比较
library(car)#方差齐性

hypocotyl<-read.table("clipboard",header=T,sep="\t")
head(hypocotyl)
## genotype individual length weight

shapiro.test(hypocotyl$length)#夏皮罗-威尔克正态检验，若p>0.05, 符合正态分布
#W = 0.95825, p-value = 6.213e-13
shapiro.test(hypocotyl$weight)#夏皮罗-威尔克正态检验，若p>0.05, 符合正态分布
#W = 0.97519, p-value = 2.729e-09

leveneTest(length~individual,hypocotyl) #适用于对符合/不符合正态分布的数据进行 Homogeneity of variance test, model expression form, default to the median value for detection,若p>0.05, 方差齐次
# 1.819e-12
leveneTest(length~genotype,hypocotyl)

bartlett.test(hypocotyl$length~hypocotyl$individual,hypocotyl)#适用于对符合正态分布的数据进行bartlett方差其性检验，若p>0.05, 符合正态分布
#Bartlett's K-squared = 175.33, df = 27, p-value < 2.2e-16
bartlett.test(hypocotyl$length~hypocotyl$genotype,hypocotyl)

##若不符合正态分布，方差不齐，则用非参数检验,用于多组间比较
kruskal.test(hypocotyl$length~hypocotyl$individual,hypocotyl)##若p<0.05, 表明几组数据的长度有显著差异
# Kruskal-Wallis chi-squared = 414.1, df = 27, p-value < 2.2e-16
kruskal.test(hypocotyl$length~hypocotyl$genotype,hypocotyl)
#Kruskal-Wallis chi-squared = 375.52, df = 5, p-value < 2.2e-16

wilcox.test(x~y,data)##若不符合正态分布，方差不齐，则用非参数检验,用于2组间比较

##非参数检验的多重比较
#想知道那两个组存在差异-可用PMCMRplus函数包中的kwAllPairsDunnTest多重比较
hypocotyl$individual<-as.factor(hypocotyl$individual)
kwAllPairsDunnTest(hypocotyl$length~hypocotyl$individual,hypocotyl,p.adjust.method = "bonferroni")
hypocotyl$genotype<-as.factor(hypocotyl$genotype)
kwAllPairsDunnTest(hypocotyl$length~hypocotyl$genotype,hypocotyl,p.adjust.method = "bonferroni")

set.seed(111)
plot_hy_len<-ggplot(hypocotyl,aes(x = individual, y = length,fill=genotype)) +
  stat_boxplot(geom = "errorbar", width=0.6,size=0.5)+ 
  geom_boxplot(alpha=0.7) +
  scale_y_continuous(name = "Hypocotyl length (cm)")+
  scale_x_discrete(name = NULL) +
  scale_fill_brewer(palette = 'Paired')+
  theme_bw() +
  theme_bw()+theme(panel.grid.major = element_blank(),panel.grid.minor = element_blank(),axis.line = element_line(colour = "black"))+
  theme(text = element_text(size = 12),
        axis.title = element_text(face="bold"),
        axis.text.x = element_blank())+ #axis.text.x = element_text(color = 'black',size = 12,vjust=0.5,angle = 90,hjust = 0.5))
  geom_text(x=6,y=5.4,label="Kruskal-Wallis p < 2.2e-16")+
  geom_jitter(size=0.5)
plot_hy_len

leveneTest(weight~individual,hypocotyl) #适用于对符合/不符合正态分布的数据进行 Homogeneity of variance test, model expression form, default to the median value for detection,若p>0.05, 方差齐次
# 5.264e-09
leveneTest(weight~genotype,hypocotyl)
# 8.71e-12

bartlett.test(hypocotyl$weight~hypocotyl$individual,hypocotyl)#适用于对符合正态分布的数据进行bartlett方差其性检验，若p>0.05, 符合正态分布
#Bartlett's K-squared = 122.75, df = 27, p-value = 3.617e-14
bartlett.test(hypocotyl$weight~hypocotyl$genotype,hypocotyl)
#Bartlett's K-squared = 73.618, df = 5, p-value = 1.807e-14

##若不符合正态分布，方差不齐，则用非参数检验,用于多组间比较
kruskal.test(hypocotyl$weight~hypocotyl$individual,hypocotyl)##若p<0.05, 表明几组数据的长度有显著差异
# Kruskal-Wallis chi-squared = 544.2, df = 27, p-value < 2.2e-16
kruskal.test(hypocotyl$weight~hypocotyl$genotype,hypocotyl)
# Kruskal-Wallis chi-squared = 528.84, df = 5, p-value < 2.2e-16

##非参数检验的多重比较
#想知道那两个组存在差异-可用PMCMRplus函数包中的kwAllPairsDunnTest多重比较
hypocotyl$individual<-as.factor(hypocotyl$individual)
kwAllPairsDunnTest(hypocotyl$weight~hypocotyl$individual,hypocotyl,p.adjust.method = "bonferroni")
hypocotyl$genotype<-as.factor(hypocotyl$genotype)
kwAllPairsDunnTest(hypocotyl$weight~hypocotyl$genotype,hypocotyl,p.adjust.method = "bonferroni")

set.seed(111)
plot_hy_weg<-ggplot(hypocotyl,aes(x = individual, y = weight,fill=genotype)) +
  stat_boxplot(geom = "errorbar", width=0.6,size=0.5)+ 
  geom_boxplot(alpha=0.7) +
  scale_y_continuous(name = "Hypocotyl weight (g)")+
  scale_x_discrete(name = NULL) +
  scale_fill_brewer(palette = 'Paired')+
  theme_bw() +
  theme_bw()+theme(panel.grid.major = element_blank(),panel.grid.minor = element_blank(),axis.line = element_line(colour = "black"))+
  theme(text = element_text(size = 12),
        axis.title = element_text(face="bold"),
        axis.text.x = element_blank())+ #axis.text.x = element_text(color = 'black',size = 12,vjust=0.5,angle = 90,hjust = 0.5))
  geom_text(x=6,y=0.0315,label="Kruskal-Wallis p < 2.2e-16")+
  geom_jitter(size=0.5)
plot_hy_weg

#####
seed_size<-read.table("clipboard",header=T,sep="\t")
head(seed_size)
## genotype individual major_axis

shapiro.test(seed_size$major_axis)#夏皮罗-威尔克正态检验，若p>0.05, 符合正态分布
# W = 0.99535, p-value = 0.0002577

leveneTest(major_axis~individual,seed_size) #适用于对符合/不符合正态分布的数据进行 Homogeneity of variance test, model expression form, default to the median value for detection,若p>0.05, 方差齐次
# 0.0001531
leveneTest(major_axis~genotype,seed_size)
# 2.133e-09

bartlett.test(seed_size$major_axis~seed_size$individual,seed_size)#适用于对符合正态分布的数据进行bartlett方差其性检验，若p>0.05, 符合正态分布
# Bartlett's K-squared = 85.019, df = 27, p-value = 6.412e-08
bartlett.test(seed_size$major_axis~seed_size$genotype,seed_size)
# Bartlett's K-squared = 60.836, df = 5, p-value = 8.163e-12

##若不符合正态分布，方差不齐，则用非参数检验,用于多组间比较
kruskal.test(seed_size$major_axis~seed_size$individual,seed_size)##若p<0.05, 表明几组数据的长度有显著差异
# Kruskal-Wallis chi-squared = 827.61, df = 27, p-value < 2.2e-16
kruskal.test(seed_size$major_axis~seed_size$genotype,seed_size)
# Kruskal-Wallis chi-squared = 783.07, df = 5, p-value < 2.2e-16

##非参数检验的多重比较
#想知道那两个组存在差异-可用PMCMRplus函数包中的kwAllPairsDunnTest多重比较
seed_size$individual<-as.factor(seed_size$individual)
kwAllPairsDunnTest(seed_size$major_axis~seed_size$individual,seed_size,p.adjust.method = "bonferroni")
seed_size$genotype<-as.factor(seed_size$genotype)
kwAllPairsDunnTest(seed_size$major_axis~seed_size$genotype,seed_size,p.adjust.method = "bonferroni")

set.seed(111)
plot_hy_seed<-ggplot(seed_size,aes(x = individual, y = major_axis*10,fill=genotype)) +
  stat_boxplot(geom = "errorbar", width=0.6,size=0.5)+ 
  geom_boxplot(alpha=0.7) +
  scale_y_continuous(name = "Seed major_axis (mm)")+
  scale_x_discrete(name = NULL) +
  scale_fill_brewer(palette = 'Paired')+
  theme_bw() +
  theme_bw()+theme(panel.grid.major = element_blank(),panel.grid.minor = element_blank(),axis.line = element_line(colour = "black"))+
  theme(text = element_text(size = 12),
        axis.title = element_text(face="bold"),
        axis.text.x = element_blank())+ #axis.text.x = element_text(color = 'black',size = 12,vjust=0.5,angle = 90,hjust = 0.5))
  geom_text(x=6,y=2.96,label="Kruskal-Wallis p < 2.2e-16")+
  geom_jitter(size=0.5)
plot_hy_seed


#####
WTS<-read.table("clipboard",header=T,sep="\t")
head(WTS)
## genotype individual thousand_weight

shapiro.test(WTS$thousand_weight)#夏皮罗-威尔克正态检验，若p>0.05, 符合正态分布
# W = 0.8678, p-value = 7.679e-10

leveneTest(thousand_weight~individual,WTS) #适用于对符合/不符合正态分布的数据进行 Homogeneity of variance test, model expression form, default to the median value for detection,若p>0.05, 方差齐次
# 0.2642
leveneTest(thousand_weight~genotype,WTS)
# 0.0006877

bartlett.test(WTS$thousand_weight~WTS$individual,WTS)#适用于对符合正态分布的数据进行bartlett方差其性检验，若p>0.05, 符合正态分布
# Bartlett's K-squared = 46.624, df = 27, p-value = 0.01089

##若不符合正态分布，方差不齐，则用非参数检验,用于多组间比较
kruskal.test(WTS$thousand_weight~WTS$individual,WTS)##若p<0.05, 表明几组数据的长度有显著差异
# Kruskal-Wallis chi-squared = 827.61, df = 27, p-value < 2.2e-16
kruskal.test(WTS$thousand_weight~WTS$genotype,WTS)
# Kruskal-Wallis chi-squared = 783.07, df = 5, p-value < 2.2e-16

##方差齐且正态--多组间差异比较则用ANOVA检验（正态）
summary(aov(WTS$thousand_weight~WTS$individual,WTS))
# <2e-16

##非参数检验的多重比较
#想知道那两个组存在差异-可用PMCMRplus函数包中的kwAllPairsDunnTest多重比较
WTS$genotype<-as.factor(WTS$genotype)
kwAllPairsDunnTest(WTS$thousand_weight~WTS$genotype,WTS,p.adjust.method = "bonferroni")

set.seed(111)
plot_hy_WTS<-ggplot(WTS,aes(x = individual, y = thousand_weight,fill=genotype)) +
  stat_boxplot(geom = "errorbar", width=0.6,size=0.5)+ 
  geom_boxplot(alpha=0.7) +
  scale_y_continuous(name = "TSW (g)")+
  scale_x_discrete(name = NULL) +
  scale_fill_brewer(palette = 'Paired')+
  theme_bw() +
  theme_bw()+theme(panel.grid.major = element_blank(),panel.grid.minor = element_blank(),axis.line = element_line(colour = "black"))+
  theme(text = element_text(size = 12),
        axis.title = element_text(face="bold"),
        axis.text.x = element_text(color = 'black',size = 12,vjust=0.5,angle = 90,hjust = 0.5))+
  geom_text(x=4.6,y=3.29,label="ANOVA p < 2.2e-16")+
  geom_jitter(size=0.5)
plot_hy_WTS

###保存
pp<-ggarrange(plot_hy_len,plot_hy_weg,plot_hy_seed,plot_hy_WTS,
               ncol=1,labels = c("A","B","C","D"),common.legend=T,heights = c(3,3,3,4))
pp
ggsave(pp,file="hypocotyl & seed size.pdf",width = 12,height = 14,device = 'pdf')


#################
germination<-read.table("clipboard",header=T,sep="\t")
head(germination)
## genotype individual day germination_rate
D9_8_Germ<-subset(germination,genotype=="DLN9_8")
WLBH_Germ<-subset(germination,genotype=="WLBH_2")
AEX_Germ<-subset(germination,genotype=="AEX54_4")
D9_18_Germ<-subset(germination,genotype=="DLN9_18")
HLHR_Germ<-subset(germination,genotype=="HLHR3_21")
SPT_Germ<-subset(germination,genotype=="SPT")


shapiro.test(D9_8_Germ$germination_rate)#夏皮罗-威尔克正态检验，若p>0.05, 符合正态分布
# W = 0.85238, p-value = 5.14e-08

leveneTest(germination_rate~individual,D9_8_Germ) #适用于对符合/不符合正态分布的数据进行方差齐性检验（默认平均值）, 若p>0.05, 方差齐次
# 0.6082

##若不符合正态分布，方差不齐，则用非参数检验,用于多组间比较
kruskal.test(D9_8_Germ$germination_rate~D9_8_Germ$individual,D9_8_Germ)##若p<0.05, 表明几组数据的长度有显著差异
# Kruskal-Wallis chi-squared = 1.3706, df = 4, p-value = 0.8493

##方差齐且正态--多组间差异比较则用ANOVA检验（正态）
summary(aov(D9_8_Germ$germination_rate~D9_8_Germ$individual,D9_8_Germ))
# 0.847

##非参数检验的多重比较
#想知道那两个组存在差异-可用PMCMRplus函数包中的kwAllPairsDunnTest多重比较
D9_8_Germ$genotype<-as.factor(D9_8_Germ$genotype)
kwAllPairsDunnTest(D9_8_Germ$germination_rate~D9_8_Germ$genotype,D9_8_Germ,p.adjust.method = "bonferroni")

D9_8_Germ$day<-as.factor(D9_8_Germ$day)
plot_hy_D9_8_Germ<-ggplot(D9_8_Germ,aes(x = day, y = germination_rate,
                                        group=individual,shape=individual)) +
  geom_line() +
  geom_point(size=4)+ 
  labs(x = "Day (d)",y = "Germination rate (%)")+
  scale_fill_brewer(palette = 'Paired')+
  theme_bw() +
  theme_bw()+theme(panel.grid.major = element_blank(),panel.grid.minor = element_blank(),axis.line = element_line(colour = "black"))+
  guides(shape=guide_legend(ncol = 3, bycol = TRUE, override.aes = list(size = 5)))+
  theme(text = element_text(size = 12),
        axis.title = element_text(face="bold"),legend.position = 'top')+
  geom_text(x=6,y=92,label="Kruskal-Wallis p = 0.8493")
plot_hy_D9_8_Germ


shapiro.test(WLBH_Germ$germination_rate)#夏皮罗-威尔克正态检验，若p>0.05, 符合正态分布
# W = 0.7708, p-value = 8.764e-08

leveneTest(germination_rate~individual,WLBH_Germ) #适用于对符合/不符合正态分布的数据进行方差齐性检验（默认平均值）, 若p>0.05, 方差齐次
# 0.4106

##若不符合正态分布，方差不齐，则用非参数检验,用于多组间比较
kruskal.test(WLBH_Germ$germination_rate~WLBH_Germ$individual,WLBH_Germ)##若p<0.05, 表明几组数据的长度有显著差异
# Kruskal-Wallis chi-squared = 0.58753, df = 2, p-value = 0.7454

##方差齐且正态--多组间差异比较则用ANOVA检验（正态）
summary(aov(WLBH_Germ$germination_rate~WLBH_Germ$individual,WLBH_Germ))
# 0.587


WLBH_Germ$day<-as.factor(WLBH_Germ$day)
plot_hy_WLBH_Germ<-ggplot(WLBH_Germ,aes(x = day, y = germination_rate,
                                        group=individual,shape=individual)) +
  geom_line() +
  geom_point(size=4)+ 
  labs(x = "Day (d)",y = "Germination rate (%)")+
  scale_fill_brewer(palette = 'Paired')+
  theme_bw() +
  theme_bw()+theme(panel.grid.major = element_blank(),panel.grid.minor = element_blank(),axis.line = element_line(colour = "black"))+
  guides(shape=guide_legend(ncol = 3, bycol = TRUE, override.aes = list(size = 5)))+
  theme(text = element_text(size = 12),
        axis.title = element_text(face="bold"),legend.position = 'top')+
  geom_text(x=6,y=67,label="Kruskal-Wallis p = 0.7454")
plot_hy_WLBH_Germ

shapiro.test(AEX_Germ$germination_rate)#夏皮罗-威尔克正态检验，若p>0.05, 符合正态分布
# W = 0.74159, p-value = 2.753e-11

leveneTest(germination_rate~individual,AEX_Germ) #适用于对符合/不符合正态分布的数据进行方差齐性检验（默认平均值）, 若p>0.05, 方差齐次
# 0.9866

##若不符合正态分布，方差不齐，则用非参数检验,用于多组间比较
kruskal.test(AEX_Germ$germination_rate~AEX_Germ$individual,AEX_Germ)##若p<0.05, 表明几组数据的长度有显著差异
# Kruskal-Wallis chi-squared = 0.981, df = 4, p-value = 0.9127

##方差齐且正态--多组间差异比较则用ANOVA检验（正态）
summary(aov(AEX_Germ$germination_rate~AEX_Germ$individual,AEX_Germ))
# 0.983


AEX_Germ$day<-as.factor(AEX_Germ$day)
plot_hy_AEX_Germ<-ggplot(AEX_Germ,aes(x = day, y = germination_rate,
                                      group=individual,shape=individual)) +
  geom_line() +
  geom_point(size=4)+ 
  labs(x = "Day (d)",y = "Germination rate (%)")+
  scale_fill_brewer(palette = 'Paired')+
  theme_bw() +
  theme_bw()+theme(panel.grid.major = element_blank(),panel.grid.minor = element_blank(),axis.line = element_line(colour = "black"))+
  guides(shape=guide_legend(ncol = 3, bycol = TRUE, override.aes = list(size = 5)))+
  theme(text = element_text(size = 12),
        axis.title = element_text(face="bold"),legend.position = 'top')+
  geom_text(x=6,y=102,label="Kruskal-Wallis p = 0.9127")
plot_hy_AEX_Germ

shapiro.test(D9_18_Germ$germination_rate)#夏皮罗-威尔克正态检验，若p>0.05, 符合正态分布
# W = 0.90662, p-value = 8.106e-06

leveneTest(germination_rate~individual,D9_18_Germ) #适用于对符合/不符合正态分布的数据进行方差齐性检验（默认平均值）, 若p>0.05, 方差齐次
# 0.05349

##若不符合正态分布，方差不齐，则用非参数检验,用于多组间比较
kruskal.test(D9_18_Germ$germination_rate~D9_18_Germ$individual,D9_18_Germ)##若p<0.05, 表明几组数据的长度有显著差异
# Kruskal-Wallis chi-squared = 5.2921, df = 4, p-value = 0.2586

##方差齐且正态--多组间差异比较则用ANOVA检验（正态）
summary(aov(D9_18_Germ$germination_rate~D9_18_Germ$individual,D9_18_Germ))
# 0.189


D9_18_Germ$day<-as.factor(D9_18_Germ$day)
plot_hy_D9_18_Germ<-ggplot(D9_18_Germ,aes(x = day, y = germination_rate,
                                          group=individual,shape=individual)) +
  geom_line() +
  geom_point(size=4)+ 
  labs(x = "Day (d)",y = "Germination rate (%)")+
  scale_fill_brewer(palette = 'Paired')+
  theme_bw() +
  theme_bw()+theme(panel.grid.major = element_blank(),panel.grid.minor = element_blank(),axis.line = element_line(colour = "black"))+
  guides(shape=guide_legend(ncol = 3, bycol = TRUE, override.aes = list(size = 5)))+
  theme(text = element_text(size = 12),
        axis.title = element_text(face="bold"),legend.position = 'top')+
  geom_text(x=6,y=51.5,label="Kruskal-Wallis p = 0.2586")
plot_hy_D9_18_Germ

shapiro.test(HLHR_Germ$germination_rate)#夏皮罗-威尔克正态检验，若p>0.05, 符合正态分布
# W = 0.82442, p-value = 5.845e-09

leveneTest(germination_rate~individual,HLHR_Germ) #适用于对符合/不符合正态分布的数据进行方差齐性检验（默认平均值）, 若p>0.05, 方差齐次
# 0.8339

##若不符合正态分布，方差不齐，则用非参数检验,用于多组间比较
kruskal.test(HLHR_Germ$germination_rate~HLHR_Germ$individual,HLHR_Germ)##若p<0.05, 表明几组数据的长度有显著差异
# Kruskal-Wallis chi-squared = 2.003, df = 4, p-value = 0.7352

##方差齐且正态--多组间差异比较则用ANOVA检验（正态）
summary(aov(HLHR_Germ$germination_rate~HLHR_Germ$individual,HLHR_Germ))
# 0.737


HLHR_Germ$day<-as.factor(HLHR_Germ$day)
plot_hy_HLHR_Germ<-ggplot(HLHR_Germ,aes(x = day, y = germination_rate,
                                        group=individual,shape=individual)) +
  geom_line() +
  geom_point(size=4)+ 
  labs(x = "Day (d)",y = "Germination rate (%)")+
  scale_fill_brewer(palette = 'Paired')+
  theme_bw() +
  theme_bw()+theme(panel.grid.major = element_blank(),panel.grid.minor = element_blank(),axis.line = element_line(colour = "black"))+
  guides(shape=guide_legend(ncol = 3, bycol = TRUE, override.aes = list(size = 5)))+
  theme(text = element_text(size = 12),
        axis.title = element_text(face="bold"),legend.position = 'top')+
  geom_text(x=6,y=102,label="Kruskal-Wallis p = 0.7352")
plot_hy_HLHR_Germ

shapiro.test(SPT_Germ$germination_rate)#夏皮罗-威尔克正态检验，若p>0.05, 符合正态分布
# W = 0.68099, p-value = 1.1e-12

leveneTest(germination_rate~individual,SPT_Germ) #适用于对符合/不符合正态分布的数据进行方差齐性检验（默认平均值）, 若p>0.05, 方差齐次
# 0.8766

##若不符合正态分布，方差不齐，则用非参数检验,用于多组间比较
kruskal.test(SPT_Germ$germination_rate~SPT_Germ$individual,SPT_Germ)##若p<0.05, 表明几组数据的长度有显著差异
# Kruskal-Wallis chi-squared = 0.82456, df = 4, p-value = 0.9351

##方差齐且正态--多组间差异比较则用ANOVA检验（正态）
summary(aov(SPT_Germ$germination_rate~SPT_Germ$individual,SPT_Germ))
# 0.879


SPT_Germ$day<-as.factor(SPT_Germ$day)
plot_hy_SPT_Germ<-ggplot(SPT_Germ,aes(x = day, y = germination_rate,
                                      group=individual,shape=individual)) +
  geom_line() +
  geom_point(size=4)+ 
  labs(x = "Day (d)",y = "Germination rate (%)")+
  scale_fill_brewer(palette = 'Paired')+
  theme_bw() +
  theme_bw()+theme(panel.grid.major = element_blank(),panel.grid.minor = element_blank(),axis.line = element_line(colour = "black"))+
  guides(shape=guide_legend(ncol = 3, bycol = TRUE, override.aes = list(size = 5)))+
  theme(text = element_text(size = 12),
        axis.title = element_text(face="bold"),legend.position = 'top')+
  geom_text(x=6,y=89,label="Kruskal-Wallis p = 0.9351")
plot_hy_SPT_Germ

###保存
pp2<-ggarrange(plot_hy_AEX_Germ,plot_hy_D9_18_Germ,plot_hy_D9_8_Germ,
               plot_hy_HLHR_Germ,plot_hy_SPT_Germ,plot_hy_WLBH_Germ,
               nrow=2,ncol = 3,labels = c("A","B","C","D","E","F"),
               heights = c(3.5))
pp2
ggsave(pp2,file="hypocotyl萌发率.pdf",width = 14,height = 8,device = 'pdf')


#######################
average_phenotype<-read.table("clipboard",header=T,sep="\t")
head(average_phenotype)
## genotype individual ave_major_axis ave_WTS hy_length   hy_weight germination_rate germination_energy germination_Index survival_rate

shapiro.test(average_phenotype$ave_major_axis)#夏皮罗-威尔克正态检验，若p>0.05, 符合正态分布
# W = 0.96222, p-value = 0.3931 
shapiro.test(average_phenotype$ave_WTS)#夏皮罗-威尔克正态检验，若p>0.05, 符合正态分布
# W = 0.85867, p-value = 0.001406
shapiro.test(average_phenotype$hy_length)#夏皮罗-威尔克正态检验，若p>0.05, 符合正态分布
# W = 0.9703, p-value = 0.5886
shapiro.test(average_phenotype$hy_weight)#夏皮罗-威尔克正态检验，若p>0.05, 符合正态分布
# W = 0.94246, p-value = 0.1276
shapiro.test(average_phenotype$germination_rate)#夏皮罗-威尔克正态检验，若p>0.05, 符合正态分布
# W = 0.8971, p-value = 0.009792
shapiro.test(average_phenotype$germination_energy)#夏皮罗-威尔克正态检验，若p>0.05, 符合正态分布
# W = 0.96647, p-value = 0.4897
shapiro.test(average_phenotype$germination_Index)#夏皮罗-威尔克正态检验，若p>0.05, 符合正态分布
# W = 0.97013, p-value = 0.5842
shapiro.test(average_phenotype$survival_rate)#夏皮罗-威尔克正态检验，若p>0.05, 符合正态分布
# W = 0.78221, p-value = 5.267e-05

leveneTest(ave_major_axis~genotype,average_phenotype) #适用于对符合/不符合正态分布的数据进行方差齐性检验（默认平均值）, 若p>0.05, 方差齐次
# 0.8753
leveneTest(ave_WTS~genotype,average_phenotype) #适用于对符合/不符合正态分布的数据进行方差齐性检验（默认平均值）, 若p>0.05, 方差齐次
# 0.1495
leveneTest(hy_length~genotype,average_phenotype) #适用于对符合/不符合正态分布的数据进行方差齐性检验（默认平均值）, 若p>0.05, 方差齐次
# 0.3277
leveneTest(hy_weight~genotype,average_phenotype) #适用于对符合/不符合正态分布的数据进行方差齐性检验（默认平均值）, 若p>0.05, 方差齐次
# 0.7882
leveneTest(germination_rate~genotype,average_phenotype) #适用于对符合/不符合正态分布的数据进行方差齐性检验（默认平均值）, 若p>0.05, 方差齐次
# 0.9984
leveneTest(germination_energy~genotype,average_phenotype) #适用于对符合/不符合正态分布的数据进行方差齐性检验（默认平均值）, 若p>0.05, 方差齐次
# 0.2778
leveneTest(germination_Index~genotype,average_phenotype) #适用于对符合/不符合正态分布的数据进行方差齐性检验（默认平均值）, 若p>0.05, 方差齐次
# 0.777
leveneTest(survival_rate~genotype,average_phenotype) #适用于对符合/不符合正态分布的数据进行方差齐性检验（默认平均值）, 若p>0.05, 方差齐次
# 0.1144


##方差齐且正态--多组间差异比较则用ANOVA检验（正态）
summary(aov(average_phenotype$ave_major_axis~average_phenotype$genotype,average_phenotype))
# 4.78e-13
##若不符合正态分布，方差不齐，则用非参数检验kruskal.test,用于多组间比较
kruskal.test(average_phenotype$ave_WTS~average_phenotype$genotype,average_phenotype)##若p<0.05, 表明几组数据的长度有显著差异
# Kruskal-Wallis chi-squared = 25.841, df = 5, p-value = 9.578e-05
##方差齐且正态--多组间差异比较则用ANOVA检验（正态）
summary(aov(average_phenotype$hy_length~average_phenotype$genotype,average_phenotype))
# 2.64e-08
##方差齐且正态--多组间差异比较则用ANOVA检验（正态）
summary(aov(average_phenotype$hy_weight~average_phenotype$genotype,average_phenotype))
# 1.29e-11
kruskal.test(average_phenotype$germination_rate~average_phenotype$genotype,average_phenotype)##若p<0.05, 表明几组数据的长度有显著差异
# Kruskal-Wallis chi-squared = 20.742, df = 5, p-value = 0.000906
##方差齐且正态--多组间差异比较则用ANOVA检验（正态）
summary(aov(average_phenotype$germination_energy~average_phenotype$genotype,average_phenotype))
# 4.46e-05
##方差齐且正态--多组间差异比较则用ANOVA检验（正态）
summary(aov(average_phenotype$germination_Index~average_phenotype$genotype,average_phenotype))
# 5.09e-06
kruskal.test(average_phenotype$survival_rate~average_phenotype$genotype,average_phenotype)##若p<0.05, 表明几组数据的长度有显著差异
# Kruskal-Wallis chi-squared = 11.946, df = 5, p-value = 0.03553

## genotype individual ave_major_axis ave_WTS hy_length   hy_weight germination_rate germination_energy germination_Index survival_rate

set.seed(111)
plot_hy_ave_MA<-ggplot(average_phenotype,aes(x = genotype, y = ave_major_axis*10,fill=genotype)) +
  stat_boxplot(geom = "errorbar", width=0.6,size=0.5)+ 
  geom_boxplot(alpha=0.7) +
  scale_y_continuous(name = "Seed major_axis (mm)")+
  scale_x_discrete(name = "Genotype") +
  scale_fill_brewer(palette = 'Paired')+
  theme_bw() +
  theme_bw()+theme(panel.grid.major = element_blank(),panel.grid.minor = element_blank(),axis.line = element_line(colour = "black"))+
  theme(text = element_text(size = 12),
        axis.title = element_text(face="bold"),
        axis.text.x = element_text(color = 'black',size = 12,vjust=0.5,hjust = 0.5))+
  geom_text(x=1.5,y=2.34,label="ANOVA p = 4.78e-13")+
  geom_jitter(size=0.8)+
  theme(legend.position = "none")
plot_hy_ave_MA

set.seed(111)
plot_hy_ave_WTS<-ggplot(average_phenotype,aes(x = genotype, y = ave_WTS,fill=genotype)) +
  stat_boxplot(geom = "errorbar", width=0.6,size=0.5)+ 
  geom_boxplot(alpha=0.7) +
  scale_y_continuous(name = "TSW (g)")+
  scale_x_discrete(name = "Genotype") +
  scale_fill_brewer(palette = 'Paired')+
  theme_bw() +
  theme_bw()+theme(panel.grid.major = element_blank(),panel.grid.minor = element_blank(),axis.line = element_line(colour = "black"))+
  theme(text = element_text(size = 12),
        axis.title = element_text(face="bold"),
        axis.text.x = element_text(color = 'black',size = 12,vjust=0.5,hjust = 0.5))+
  geom_text(x=1.6,y=3.15,label="Kruskal-Wallis p = 9.578e-05")+
  geom_jitter(size=0.8)+
  theme(legend.position = "none")
plot_hy_ave_WTS

set.seed(111)
plot_hy_ave_len<-ggplot(average_phenotype,aes(x = genotype, y = hy_length,fill=genotype)) +
  stat_boxplot(geom = "errorbar", width=0.6,size=0.5)+ 
  geom_boxplot(alpha=0.7) +
  scale_y_continuous(name = "Hypocotyl length (cm)")+
  scale_x_discrete(name = "Genotype") +
  scale_fill_brewer(palette = 'Paired')+
  theme_bw() +
  theme_bw()+theme(panel.grid.major = element_blank(),panel.grid.minor = element_blank(),axis.line = element_line(colour = "black"))+
  theme(text = element_text(size = 12),
        axis.title = element_text(face="bold"),
        axis.text.x = element_text(color = 'black',size = 12,vjust=0.5,hjust = 0.5))+
  geom_text(x=1.5,y=2.64,label="ANOVA p = 2.64e-08")+
  geom_jitter(size=0.8)+
  theme(legend.position = "none")
plot_hy_ave_len


set.seed(111)
plot_hy_ave_weig<-ggplot(average_phenotype,aes(x = genotype, y = hy_weight,fill=genotype)) +
  stat_boxplot(geom = "errorbar", width=0.6,size=0.5)+ 
  geom_boxplot(alpha=0.7) +
  scale_y_continuous(name = "Hypocotyl weight (g)")+
  scale_x_discrete(name = "Genotype") +
  scale_fill_brewer(palette = 'Paired')+
  theme_bw() +
  theme_bw()+theme(panel.grid.major = element_blank(),panel.grid.minor = element_blank(),axis.line = element_line(colour = "black"))+
  theme(text = element_text(size = 12),
        axis.title = element_text(face="bold"),
        axis.text.x = element_text(color = 'black',size = 12,vjust=0.5,hjust = 0.5))+
  geom_text(x=1.5,y=0.0235,label="ANOVA p = 1.29e-11")+
  geom_jitter(size=0.8)+
  theme(legend.position = "none")
plot_hy_ave_weig

set.seed(111)
plot_hy_ave_germ<-ggplot(average_phenotype,aes(x = genotype, y = germination_rate*100,fill=genotype)) +
  stat_boxplot(geom = "errorbar", width=0.6,size=0.5)+ 
  geom_boxplot(alpha=0.7) +
  scale_y_continuous(name = "Germination rate (%)")+
  scale_x_discrete(name = "Genotype") +
  scale_fill_brewer(palette = 'Paired')+
  theme_bw() +
  theme_bw()+theme(panel.grid.major = element_blank(),panel.grid.minor = element_blank(),axis.line = element_line(colour = "black"))+
  theme(text = element_text(size = 12),
        axis.title = element_text(face="bold"),
        axis.text.x = element_text(color = 'black',size = 12,vjust=0.5,hjust = 0.5))+
  geom_text(x=1.6,y=102,label="Kruskal-Wallis p = 0.0009")+
  geom_jitter(size=0.8)+
  theme(legend.position = "none")
plot_hy_ave_germ

set.seed(111)
plot_hy_ave_ener<-ggplot(average_phenotype,aes(x = genotype, y = germination_energy*100,fill=genotype)) +
  stat_boxplot(geom = "errorbar", width=0.6,size=0.5)+ 
  geom_boxplot(alpha=0.7) +
  scale_y_continuous(name = "Germination energy (%)")+
  scale_x_discrete(name = "Genotype") +
  scale_fill_brewer(palette = 'Paired')+
  theme_bw() +
  theme_bw()+theme(panel.grid.major = element_blank(),panel.grid.minor = element_blank(),axis.line = element_line(colour = "black"))+
  theme(text = element_text(size = 12),
        axis.title = element_text(face="bold"),
        axis.text.x = element_text(color = 'black',size = 12,vjust=0.5,hjust = 0.5))+
  geom_text(x=1.5,y=97,label="ANOVA p = 4.46e-05")+
  geom_jitter(size=0.8)+
  theme(legend.position = "none")
plot_hy_ave_ener


set.seed(111)
plot_hy_ave_inde<-ggplot(average_phenotype,aes(x = genotype, y = germination_Index,fill=genotype)) +
  stat_boxplot(geom = "errorbar", width=0.6,size=0.5)+ 
  geom_boxplot(alpha=0.7) +
  scale_y_continuous(name = "Germination Index")+
  scale_x_discrete(name = "Genotype") +
  scale_fill_brewer(palette = 'Paired')+
  theme_bw() +
  theme_bw()+theme(panel.grid.major = element_blank(),panel.grid.minor = element_blank(),axis.line = element_line(colour = "black"))+
  theme(text = element_text(size = 12),
        axis.title = element_text(face="bold"),
        axis.text.x = element_text(color = 'black',size = 12,vjust=0.5,hjust = 0.5))+
  geom_text(x=1.5,y=8,label="ANOVA p = 5.09e-06")+
  geom_jitter(size=0.8)+
  theme(legend.position = "none")
plot_hy_ave_inde

set.seed(111)
plot_hy_ave_surv<-ggplot(average_phenotype,aes(x = genotype, y = survival_rate*100,fill=genotype)) +
  stat_boxplot(geom = "errorbar", width=0.6,size=0.5)+ 
  geom_boxplot(alpha=0.7) +
  scale_y_continuous(name = "Survival rate (%)")+
  scale_x_discrete(name = "Genotype") +
  scale_fill_brewer(palette = 'Paired')+
  theme_bw() +
  theme_bw()+theme(panel.grid.major = element_blank(),panel.grid.minor = element_blank(),axis.line = element_line(colour = "black"))+
  theme(text = element_text(size = 12),
        axis.title = element_text(face="bold"),
        axis.text.x = element_text(color = 'black',size = 12,vjust=0.5,hjust = 0.5))+
  geom_text(x=1.6,y=102,label="Kruskal-Wallis p = 0.0355")+
  geom_jitter(size=0.8)+
  theme(legend.position = "none")
plot_hy_ave_surv


###############  回归分析
library(ggeffects)
library(ggpmisc)#添加回归方程
library(ggpubr)#stat_cor,

len_weig<-read.table("clipboard",header=T,sep="\t")
head(len_weig)
set.seed(111)
plot_hy_len_weig<- ggplot(len_weig,aes(x = hy_length, y = hy_weight,shape=genotype,group=genotype,color=genotype))+
  geom_smooth(method = "lm", se = T, formula = y ~ x)+
  geom_point()+theme_bw()+ 
  scale_color_brewer(palette = 'Paired')+
  labs(x="Hypocotyl length (cm)",y="Hypocotyl weight (cm)")+
  theme(panel.grid = element_blank())+
  stat_cor(method = "pearson",label.x = 1.23,label.y = c(0.0261,0.0245,0.0229,0.0213,0.0197,0.0181,0.0165))+
  stat_poly_eq(aes(label = paste(..adj.rr.label..)), 
               formula = y ~ x, parse = TRUE)
plot_hy_len_weig

###保存
pp3<-ggarrange(plot_hy_ave_len,plot_hy_ave_weig,plot_hy_ave_MA,
               plot_hy_ave_WTS,plot_hy_ave_germ,plot_hy_ave_ener,
               plot_hy_ave_inde,plot_hy_ave_surv,plot_hy_len_weig,
               nrow=3,ncol = 3,labels = c("A","B","C","D","E","F"),
               heights = c(4))
pp3
ggsave(pp3,file="hypocotyl表型平均值.pdf",width = 16,height = 10,device = 'pdf')

install.packages('devtools')
devtools::install_github('gastonstat/plspm')

#加载 plspm 包
library(plspm)

#读取数据
library(readxl)
PLS_PM_data <- read_excel("F:/沙米下胚轴/2023.2.6 预实验数据/PLS.PM.data.xlsx")
View(PLS_PM_data)

climate = c('AP', 'AMT'),
seed = c('TSW', 'axis'),
length = c('length'),
weight = c('weight')
)
dat_blocks

climate <- c(0, 0, 0, 0)
seed <- c(1, 0, 0, 0)
weight  <- c(1, 1, 0, 0)
length <- c(1, 1, 1, 0)

dat_path <- rbind(climate, seed, weight, length)
colnames(dat_path) <- rownames(dat_path)
dat_path

dat_modes <- rep('A', 4)
dat_modes

dat_pls <- plspm(PLS_PM_data, dat_path, dat_blocks, modes = dat_modes)
dat_pls
summary(dat_pls)

dat_pls$path_coefs
dat_pls$inner_model

#查看因果关系的路径图，详情 ?innerplot
innerplot(dat_pls, colpos = 'red', colneg = 'blue', show.values = TRUE, lcol = 'gray', box.lwd = 0)

#查看作为外源潜变量和内源潜变量的状态
dat_pls$inner_summary

#查看变量间的影响状态
dat_pls$effects

#查看观测变量和潜变量关系，可通过 outerplot() 画图展示类似路径图的结构，详情 ?outerplot
dat_pls$outer_model
outerplot(dat_pls, what = 'loadings', arr.width = 0.1, colpos = 'red', colneg = 'blue', show.values = TRUE, lcol = 'gray')
outerplot(dat_pls, what = 'weights', arr.width = 0.1, colpos = 'red', colneg = 'blue', show.values = TRUE, lcol = 'gray')

#goodness-of-fit 值可以帮助评估模型优度
dat_pls$gof

#查看潜变量得分，可以理解为标准化后的潜变量的值
dat_pls$scores

#输出潜变量的值
#latent <- data.frame(dat_pls$scores)
latent <- cbind(dat$site, latent)
