# Supplementary material for: Phenotypic variation in hypocotyl elongation among elite sand rice (Agriophyllum squarrosum) lines
Source: Ecol Evol. 2024 Aug 7;14(8):e70051. doi: 10.1002/ece3.70051 (PMC11303975; doi:10.1002/ece3.70051)
Supplement: Supplementary file 2 — Appendix S1 [file ECE3-14-e70051-s001.zip › Data availability.xlsx]

## Sheet: Fig.1Seed sampling information
Seed sampling information for the 75 natural populations of sand rice
	Population	Desert/Sandy Field Origin	Longitude (E)	Latitude (N)	Annual Mean Temperature (°C)	Annual Mean Precipitation (mm)
1	HMT	Hobq Desert	108°14′49.20″	40°46′44.4″	7.4	191
2	WLBH	Ulan Buhe Desert	106°59′6.36″	40°22′6.96″	8.4417	150
3	MWU_HX	Ulan Buhe Desert	106°54′12.96″	38°59′2.40″	8.4083	195
4	MMH	Ulan Buhe Desert	106°46′9.12″	38°52′2.28″	8.7958	191
5	MWU_SH	Ulan Buhe Desert	106°20′31.20″	38°47′15.36″	8.9375	175
6	SPT	Tengger Desert	105°1′1.20″	37°27′54″	9.2792	191
7	SPTHHN	Tengger Desert	104°59′35.16″	37°26′58.56″	9.1792	187
8	JT	Tengger Desert	104°8′8.16″	37°22′0.12″	8.1708	187
9	MQSXC	Tengger Desert	102°59′15″	38°45′29.52″	7.975	117
10	ALSYQMSJ	Badain Jaran Desert	101°40′32.16″	39°15′0.36″	6.8125	129
11	LZZSZ	Badain Jaran Desert	100°21′3.60″	39°17′16.80″	7.4583	179
12	DL	Gonghe Basin Desert	98°7′26.40″	36°18′21.60″	2.875	198
13	DHDHSZ	Kumtag Desert	94°40′14.52″	40°6′23.76″	9.4125	41
14	DHMSS	Kumtag Desert	94°39′10.80″	40°5′42″	9.3917	37
15	NBJ_JM	Gurbantunggut Desert	89°9′54.36″	44°17′48.12″	7.075	147
16	NBJ_HQ	Gurbantunggut Desert	88°54′4.68″	44°21′7.92″	6.8458	146
17	FKDSH	Gurbantunggut Desert	87°53′9.60″	44°21′50.40″	7.0292	171
18	NBJ_FK	Gurbantunggut Desert	87°53′8.52″	44°21′51.12″	7.0292	171
19	FKWTG	Gurbantunggut Desert	87°52′30″	44°23′2.40″	7.6167	162
20	NBJ_FH	Gurbantunggut Desert	87°44′54.24″	46°42′7.92″	4.9958	169
21	NBJ_TM	Taklimakan Desert	82°16′53.40″	36°34′32.52″	8.0583	34
22	NBJ_YT	Taklimakan Desert	81°54′23.04″	36°47′44.16″	12.075	38
23	NBJ_AL	Taklimakan Desert	81°2′23.28″	40°12′33.84″	11.8667	44
24	NBJ_AW	Taklimakan Desert	80°59′9.60″	39°41′54.60″	12.0417	37
25	NBJ_HT	Taklimakan Desert	79°57′59.76″	37°12′19.44″	12.6917	34
26	NBJ_PS	Taklimakan Desert	79°1′2.28″	37°14′19.68″	12.5708	25
27	NBJ_YC	Taklimakan Desert	77°38′38.40″	37°48′33.12″	12.9375	28
28	Kazakhstan4	Kazakhstan	59°52′58.08″	47°51′37.08″	6.1083	181
29	KEQHSDK4	Horqin Sandy Field	122°50′36.24″	43°42′30.60″	6.8667	443
30	AEX	Horqin Sandy Field	122°25′40.80″	42°52′4.80″	7.075	490
31	KEQHSDK2	Horqin Sandy Field	120°24′54″	43°1′1.20″	6.95	428
32	KEQHSDK7	Horqin Sandy Field	119°39′47.16″	42°59′31.92″	6.9625	413
33	DWZESM	Hulun Buir Sandy Field	118°56′6.72″	49°15′2.52″	-1.3125	322
34	NMH	Hulun Buir Sandy Field	118°51′47.16″	47°50′35.88″	-0.6333	301
35	KEQHSDK1	Horqin Sandy Field	118°36′0″	43°14′60″	6.1042	374
36	BYNRX	Hulun Buir Sandy Field	118°30′10.08″	48°19′55.20″	-0.4708	290
37	XBEHZQDN	Hulun Buir Sandy Field	118°19′30″	48°10′6.24″	-0.1208	277
38	XBEHZQXN	Hulun Buir Sandy Field	118°11′30.12″	48°13′0.84″	0.0625	269
39	HRSTNRHB	Hulun Buir Sandy Field	118°5′51″	49°28′51.24″	-0.5333	297
40	X303XD4	Hulun Buir Sandy Field	117°49′58.44″	49°15′27.72″	-0.0333	295
41	X303XD3	Hulun Buir Sandy Field	117°47′47.40″	49°6′51.48″	-0.425	285
42	KEQHSDK6	Hunshandake Sandy Field	117°34′48″	43°10′28.92″	3.4375	378
43	DLN	Hunshandake Sandy Field	116°27′55.08″	42°9′20.52″	2.7667	378
44	HLHR	Hunshandake Sandy Field	116°21′25.20″	42°49′49.80″	1.1333	357
45	KEQHSDK10	Hunshandake Sandy Field	116°17′36.24″	42°12′46.08″	2.4833	412
46	KEQHSDK8	Hunshandake Sandy Field	116°3′48.60″	43°6′42.48″	0.9958	325
47	XSW	Hobq Desert	109°57′7.56″	40°14′4.92″	6.55	314
48	WS	Mu Us Desert	108°46′1.92″	38°29′6″	7.5375	341
49	MWU_BG	Mu Us Desert	107°48′57.96″	38°16′21″	7.7333	301
50	MWU_AG	Mu Us Desert	107°37′52.68″	38°11′42″	8.0083	308
51	MWU_YH	Mu Us Desert	107°35′2.40″	38°22′39″	7.8833	315
52	MWU_AA	Mu Us Desert	107°32′1.68″	38°10′5.52″	8.0583	313
53	ETK	Mu Us Desert	107°31′3.72″	38°10′0.48″	8.0667	316
54	MWU_KH	Mu Us Desert	106°53′22.20″	37°49′33.24″	8.2208	289
55	MWU_XS	Mu Us Desert	106°36′59.04″	38°1′58.80″	8.5292	238
56	MWU_LC	Mu Us Desert	106°34′15.60″	38°3′40.68″	8.6458	234
57	TGX	Gonghe Basin Desert	100°34′8.40″	36°10′1.20″	3.9292	371
58	SR	Yarlung Tsangpo River Basin	92°4′52.32″	29°17′30.84″	7.4375	340
59	ZD	Yarlung Tsangpo River Basin	91°45′23.04″	29°16′21.72″	6.8167	351
60	SYZ	Yarlung Tsangpo River Basin	91°29′56.40″	29°19′30.36″	6.3792	376
61	DJZS	Yarlung Tsangpo River Basin	91°7′7.32″	29°19′58.80″	6.7	396
62	XR	Yarlung Tsangpo River Basin	90°54′31.68″	29°22′45.84″	6.8042	405
63	GGJC	Yarlung Tsangpo River Basin	90°54′28.80″	29°20′3.12″	6.7083	403
64	DGX	Yarlung Tsangpo River Basin	90°42′1.44″	29°19′20.28″	4.4458	364
65	RKZ	Yarlung Tsangpo River Basin	88°56′33″	29°14′13.56″	5.3	402
66	HBHN	Irtysh River Basin	86°8′48.12″	47°47′12.12″	4.9917	248
67	JMN	Irtysh River Basin	85°49′42.96″	47°42′21.96″	4.8667	269
68	BSH	Irtysh River Basin	85°40′24.24″	48°2′30.84″	5.2458	277
69	TK	Tukai Desert	80°48′28.80	44°1′3.36″	9.3625	229
70	Kazakhstan2	Kazakhstan	76°58′30.36″	44°34′55.20″	8.6708	288
71	Kazakhstan3	Kazakhstan	76°44′21.48″	44°43′24.24″	8.2417	276
72	Kazakhstan1	Kazakhstan	76°44′19.32″	44°42′7.92″	8.2667	293
73	YJ_YZ	Yanjin Sandy Field	114°10′57.72″	35°16′20.64″	14.4292	568
74	YJ_XY	Yanjin Sandy Field	114°9′36.36″	35°17′33.72″	14.45	566
75	YJ_YuanZ	Yanjin Sandy Field	114°9′17.64″	35°18′51.48″	14.475	569
Note: The climate data were extracted from WorldClim (https://www.worldclim.org/version2) based on the geographic information of each sampling site using the R script as previous description (Zhao et al., 2022).
The information regarding the desert/sandy field was obtained from previous work (Zhao et al., 2022, 2023b).
References:
1. Zhao, P., Li, X., Ran, R., Sun, H., Zhao, J., Chen, G. (2022). Precipitation and local environment shape the geographic variation of seed size across natural populations of sand rice (Agriophyllum squarrosum). J. Exp. Bot. 73, 5682–5697. https://doi.org/10.1093/jxb/erac23.
2. Zhao, P., Ran, R., Li, X., Sun, H., Zhao, J., Zhao, X., Chen, G. (2023b). de novo Domestication and preliminary cultivar development of sand rice (Agriophyllum squarrosum), a sand dune pioneer species. Sci. Sin. Vitae. 53, 505–518. https://doi.org/10.1360/SSV-2022-0006.

## Sheet: Fig. 2a TSW
Line	Individual	TSW (g)
DLN9_8	DLN9_8_1	3.08
DLN9_8	DLN9_8_1	3.058
DLN9_8	DLN9_8_1	3.062
DLN9_8	DLN9_8_1	3.114
DLN9_8	DLN9_8_1	3.092
DLN9_8	DLN9_8_2	3.248
DLN9_8	DLN9_8_2	3.016
DLN9_8	DLN9_8_2	2.994
DLN9_8	DLN9_8_2	3.078
DLN9_8	DLN9_8_2	3.086
DLN9_8	DLN9_8_3	2.978
DLN9_8	DLN9_8_3	3.01
DLN9_8	DLN9_8_3	3.036
DLN9_8	DLN9_8_3	3.058
DLN9_8	DLN9_8_3	2.946
DLN9_8	DLN9_8_4	3.008
DLN9_8	DLN9_8_4	3.164
DLN9_8	DLN9_8_4	3.092
DLN9_8	DLN9_8_4	2.972
DLN9_8	DLN9_8_4	2.982
DLN9_8	DLN9_8_5	3.216
DLN9_8	DLN9_8_6	3.234
DLN9_8	DLN9_8_7	3.196
DLN9_8	DLN9_8_8	3.048
DLN9_8	DLN9_8_9	3.064
WLBH	WLBH_1	1.066
WLBH	WLBH_1	1.208
WLBH	WLBH_1	1.144
WLBH	WLBH_1	1.168
WLBH	WLBH_1	1.052
WLBH	WLBH_2	1.11
WLBH	WLBH_2	1.122
WLBH	WLBH_2	1.06
WLBH	WLBH_2	1.15
WLBH	WLBH_2	1.036
WLBH	WLBH_3	1.012
WLBH	WLBH_3	1.062
WLBH	WLBH_3	0.996
WLBH	WLBH_3	1.052
WLBH	WLBH_3	1.046
AEX	AEX_1	1.688
AEX	AEX_1	1.658
AEX	AEX_1	1.598
AEX	AEX_1	1.506
AEX	AEX_1	1.604
AEX	AEX_2	1.592
AEX	AEX_2	1.632
AEX	AEX_2	1.646
AEX	AEX_2	1.626
AEX	AEX_2	1.652
AEX	AEX_3	1.756
AEX	AEX_3	1.7
AEX	AEX_3	1.654
AEX	AEX_3	1.804
AEX	AEX_3	1.682
AEX	AEX_4	1.734
AEX	AEX_4	1.652
AEX	AEX_4	1.826
AEX	AEX_4	1.722
AEX	AEX_4	1.63
AEX	AEX_5	1.574
AEX	AEX_5	1.786
AEX	AEX_5	1.702
AEX	AEX_5	1.822
AEX	AEX_5	1.686
LS	LS_1	2.748
LS	LS_1	2.588
LS	LS_1	2.576
LS	LS_1	2.606
LS	LS_1	2.662
LS	LS_2	2.612
LS	LS_2	2.59
LS	LS_2	2.492
LS	LS_2	2.552
LS	LS_2	2.432
LS	LS_3	2.68
LS	LS_3	2.728
LS	LS_3	2.514
LS	LS_3	2.672
LS	LS_3	2.532
LS	LS_4	2.546
LS	LS_4	2.626
LS	LS_4	2.602
LS	LS_4	2.518
LS	LS_4	2.6
LS	LS_5	2.638
LS	LS_5	2.356
LS	LS_5	2.406
LS	LS_5	2.54
LS	LS_5	2.602
SPT	SPT_1	1.22
SPT	SPT_1	1.216
SPT	SPT_1	1.208
SPT	SPT_1	1.224
SPT	SPT_1	1.182
SPT	SPT_2	1.126
SPT	SPT_2	1.134
SPT	SPT_2	1.196
SPT	SPT_2	1.244
SPT	SPT_2	1.206
SPT	SPT_3	1.306
SPT	SPT_3	1.146
SPT	SPT_3	1.23
SPT	SPT_3	1.26
SPT	SPT_3	1.194
SPT	SPT_4	1.23
SPT	SPT_4	1.202
SPT	SPT_4	1.22
SPT	SPT_4	1.286
SPT	SPT_4	1.192
SPT	SPT_5	1.184
SPT	SPT_5	1.144
SPT	SPT_5	1.198
SPT	SPT_5	1.186
SPT	SPT_5	1.204
HLHR	HLHR_1	2.764
HLHR	HLHR_1	2.782
HLHR	HLHR_1	2.904
HLHR	HLHR_1	2.816
HLHR	HLHR_1	2.858
HLHR	HLHR_2	2.598
HLHR	HLHR_2	2.532
HLHR	HLHR_2	2.632
HLHR	HLHR_2	2.792
HLHR	HLHR_2	2.604
HLHR	HLHR_3	2.528
HLHR	HLHR_3	2.614
HLHR	HLHR_3	2.596
HLHR	HLHR_3	2.686
HLHR	HLHR_3	2.624
HLHR	HLHR_4	3.082
HLHR	HLHR_4	3.042
HLHR	HLHR_4	2.794
HLHR	HLHR_4	2.864
HLHR	HLHR_4	2.802
HLHR	HLHR_5	2.792
HLHR	HLHR_5	2.816
HLHR	HLHR_5	2.744
HLHR	HLHR_5	2.864
HLHR	HLHR_5	2.772

## Sheet: Fig. 2b Seed major axis
Line	Individual	Seed major axis (cm)
DLN9_8	DLN9_8_1	0.264
DLN9_8	DLN9_8_1	0.245
DLN9_8	DLN9_8_1	0.247
DLN9_8	DLN9_8_1	0.233
DLN9_8	DLN9_8_1	0.238
DLN9_8	DLN9_8_1	0.233
DLN9_8	DLN9_8_1	0.213
DLN9_8	DLN9_8_1	0.205
DLN9_8	DLN9_8_1	0.231
DLN9_8	DLN9_8_1	0.204
DLN9_8	DLN9_8_1	0.23
DLN9_8	DLN9_8_1	0.216
DLN9_8	DLN9_8_1	0.248
DLN9_8	DLN9_8_1	0.244
DLN9_8	DLN9_8_1	0.224
DLN9_8	DLN9_8_1	0.24
DLN9_8	DLN9_8_1	0.233
DLN9_8	DLN9_8_1	0.235
DLN9_8	DLN9_8_1	0.237
DLN9_8	DLN9_8_1	0.227
DLN9_8	DLN9_8_1	0.245
DLN9_8	DLN9_8_1	0.239
DLN9_8	DLN9_8_1	0.189
DLN9_8	DLN9_8_1	0.244
DLN9_8	DLN9_8_1	0.209
DLN9_8	DLN9_8_1	0.272
DLN9_8	DLN9_8_1	0.239
DLN9_8	DLN9_8_1	0.234
DLN9_8	DLN9_8_1	0.255
DLN9_8	DLN9_8_1	0.221
DLN9_8	DLN9_8_1	0.21
DLN9_8	DLN9_8_1	0.226
DLN9_8	DLN9_8_1	0.208
DLN9_8	DLN9_8_1	0.225
DLN9_8	DLN9_8_1	0.224
DLN9_8	DLN9_8_1	0.244
DLN9_8	DLN9_8_1	0.217
DLN9_8	DLN9_8_1	0.209
DLN9_8	DLN9_8_1	0.229
DLN9_8	DLN9_8_1	0.191
DLN9_8	DLN9_8_1	0.216
DLN9_8	DLN9_8_1	0.25
DLN9_8	DLN9_8_1	0.238
DLN9_8	DLN9_8_1	0.237
DLN9_8	DLN9_8_1	0.244
DLN9_8	DLN9_8_1	0.235
DLN9_8	DLN9_8_1	0.233
DLN9_8	DLN9_8_1	0.233
DLN9_8	DLN9_8_1	0.233
DLN9_8	DLN9_8_1	0.227
DLN9_8	DLN9_8_2	0.206
DLN9_8	DLN9_8_2	0.224
DLN9_8	DLN9_8_2	0.21
DLN9_8	DLN9_8_2	0.227
DLN9_8	DLN9_8_2	0.239
DLN9_8	DLN9_8_2	0.23
DLN9_8	DLN9_8_2	0.235
DLN9_8	DLN9_8_2	0.243
DLN9_8	DLN9_8_2	0.226
DLN9_8	DLN9_8_2	0.232
DLN9_8	DLN9_8_2	0.226
DLN9_8	DLN9_8_2	0.207
DLN9_8	DLN9_8_2	0.209
DLN9_8	DLN9_8_2	0.219
DLN9_8	DLN9_8_2	0.206
DLN9_8	DLN9_8_2	0.239
DLN9_8	DLN9_8_2	0.23
DLN9_8	DLN9_8_2	0.171
DLN9_8	DLN9_8_2	0.203
DLN9_8	DLN9_8_2	0.216
DLN9_8	DLN9_8_2	0.214
DLN9_8	DLN9_8_2	0.197
DLN9_8	DLN9_8_2	0.263
DLN9_8	DLN9_8_2	0.236
DLN9_8	DLN9_8_2	0.231
DLN9_8	DLN9_8_2	0.199
DLN9_8	DLN9_8_2	0.212
DLN9_8	DLN9_8_2	0.186
DLN9_8	DLN9_8_2	0.205
DLN9_8	DLN9_8_2	0.236
DLN9_8	DLN9_8_2	0.231
DLN9_8	DLN9_8_2	0.256
DLN9_8	DLN9_8_2	0.248
DLN9_8	DLN9_8_2	0.227
DLN9_8	DLN9_8_2	0.188
DLN9_8	DLN9_8_2	0.213
DLN9_8	DLN9_8_2	0.209
DLN9_8	DLN9_8_2	0.224
DLN9_8	DLN9_8_2	0.239
DLN9_8	DLN9_8_2	0.19
DLN9_8	DLN9_8_2	0.214
DLN9_8	DLN9_8_2	0.209
DLN9_8	DLN9_8_2	0.216
DLN9_8	DLN9_8_2	0.261
DLN9_8	DLN9_8_2	0.193
DLN9_8	DLN9_8_2	0.293
DLN9_8	DLN9_8_2	0.22
DLN9_8	DLN9_8_2	0.224
DLN9_8	DLN9_8_2	0.235
DLN9_8	DLN9_8_2	0.226
DLN9_8	DLN9_8_3	0.244
DLN9_8	DLN9_8_3	0.203
DLN9_8	DLN9_8_3	0.206
DLN9_8	DLN9_8_3	0.222
DLN9_8	DLN9_8_3	0.157
DLN9_8	DLN9_8_3	0.2
DLN9_8	DLN9_8_3	0.23
DLN9_8	DLN9_8_3	0.235
DLN9_8	DLN9_8_3	0.179
DLN9_8	DLN9_8_3	0.199
DLN9_8	DLN9_8_3	0.222
DLN9_8	DLN9_8_3	0.204
DLN9_8	DLN9_8_3	0.175
DLN9_8	DLN9_8_3	0.217
DLN9_8	DLN9_8_3	0.217
DLN9_8	DLN9_8_3	0.24
DLN9_8	DLN9_8_3	0.232
DLN9_8	DLN9_8_3	0.194
DLN9_8	DLN9_8_3	0.196
DLN9_8	DLN9_8_3	0.209
DLN9_8	DLN9_8_3	0.201
DLN9_8	DLN9_8_3	0.244
DLN9_8	DLN9_8_3	0.21
DLN9_8	DLN9_8_3	0.249
DLN9_8	DLN9_8_3	0.213
DLN9_8	DLN9_8_3	0.202
DLN9_8	DLN9_8_3	0.186
DLN9_8	DLN9_8_3	0.198
DLN9_8	DLN9_8_3	0.188
DLN9_8	DLN9_8_3	0.196
DLN9_8	DLN9_8_3	0.259
DLN9_8	DLN9_8_3	0.222
DLN9_8	DLN9_8_3	0.213
DLN9_8	DLN9_8_3	0.215
DLN9_8	DLN9_8_3	0.225
DLN9_8	DLN9_8_3	0.187
DLN9_8	DLN9_8_3	0.218
DLN9_8	DLN9_8_3	0.212
DLN9_8	DLN9_8_3	0.177
DLN9_8	DLN9_8_3	0.248
DLN9_8	DLN9_8_3	0.182
DLN9_8	DLN9_8_3	0.179
DLN9_8	DLN9_8_3	0.172
DLN9_8	DLN9_8_3	0.182
DLN9_8	DLN9_8_3	0.21
DLN9_8	DLN9_8_3	0.186
DLN9_8	DLN9_8_3	0.21
DLN9_8	DLN9_8_3	0.25
DLN9_8	DLN9_8_3	0.156
DLN9_8	DLN9_8_3	0.204
DLN9_8	DLN9_8_4	0.268
DLN9_8	DLN9_8_4	0.202
DLN9_8	DLN9_8_4	0.206
DLN9_8	DLN9_8_4	0.218
DLN9_8	DLN9_8_4	0.237
DLN9_8	DLN9_8_4	0.245
DLN9_8	DLN9_8_4	0.158
DLN9_8	DLN9_8_4	0.228
DLN9_8	DLN9_8_4	0.223
DLN9_8	DLN9_8_4	0.179
DLN9_8	DLN9_8_4	0.218
DLN9_8	DLN9_8_4	0.211
DLN9_8	DLN9_8_4	0.201
DLN9_8	DLN9_8_4	0.227
DLN9_8	DLN9_8_4	0.235
DLN9_8	DLN9_8_4	0.227
DLN9_8	DLN9_8_4	0.208
DLN9_8	DLN9_8_4	0.191
DLN9_8	DLN9_8_4	0.194
DLN9_8	DLN9_8_4	0.216
DLN9_8	DLN9_8_4	0.245
DLN9_8	DLN9_8_4	0.228
DLN9_8	DLN9_8_4	0.246
DLN9_8	DLN9_8_4	0.233
DLN9_8	DLN9_8_4	0.191
DLN9_8	DLN9_8_4	0.248
DLN9_8	DLN9_8_4	0.161
DLN9_8	DLN9_8_4	0.183
DLN9_8	DLN9_8_4	0.211
DLN9_8	DLN9_8_4	0.245
DLN9_8	DLN9_8_4	0.208
DLN9_8	DLN9_8_4	0.255
DLN9_8	DLN9_8_4	0.224
DLN9_8	DLN9_8_4	0.241
DLN9_8	DLN9_8_4	0.214
DLN9_8	DLN9_8_4	0.218
DLN9_8	DLN9_8_4	0.208
DLN9_8	DLN9_8_4	0.236
DLN9_8	DLN9_8_4	0.213
DLN9_8	DLN9_8_4	0.159
DLN9_8	DLN9_8_4	0.22
DLN9_8	DLN9_8_4	0.28
DLN9_8	DLN9_8_4	0.191
DLN9_8	DLN9_8_4	0.235
DLN9_8	DLN9_8_4	0.201
DLN9_8	DLN9_8_4	0.232
DLN9_8	DLN9_8_4	0.213
DLN9_8	DLN9_8_4	0.205
DLN9_8	DLN9_8_4	0.194
DLN9_8	DLN9_8_4	0.203
DLN9_8	DLN9_8_5	0.228
DLN9_8	DLN9_8_5	0.232
DLN9_8	DLN9_8_5	0.215
DLN9_8	DLN9_8_5	0.247
DLN9_8	DLN9_8_5	0.237
DLN9_8	DLN9_8_5	0.211
DLN9_8	DLN9_8_5	0.219
DLN9_8	DLN9_8_5	0.244
DLN9_8	DLN9_8_5	0.213
DLN9_8	DLN9_8_5	0.22
DLN9_8	DLN9_8_5	0.188
DLN9_8	DLN9_8_5	0.191
DLN9_8	DLN9_8_5	0.244
DLN9_8	DLN9_8_5	0.225
DLN9_8	DLN9_8_5	0.231
DLN9_8	DLN9_8_5	0.223
DLN9_8	DLN9_8_5	0.196
DLN9_8	DLN9_8_5	0.222
DLN9_8	DLN9_8_5	0.236
DLN9_8	DLN9_8_5	0.206
DLN9_8	DLN9_8_5	0.199
DLN9_8	DLN9_8_5	0.211
DLN9_8	DLN9_8_5	0.15
DLN9_8	DLN9_8_5	0.14
DLN9_8	DLN9_8_5	0.204
DLN9_8	DLN9_8_5	0.228
DLN9_8	DLN9_8_5	0.204
DLN9_8	DLN9_8_5	0.206
DLN9_8	DLN9_8_5	0.211
DLN9_8	DLN9_8_5	0.22
DLN9_8	DLN9_8_5	0.252
DLN9_8	DLN9_8_5	0.191
DLN9_8	DLN9_8_5	0.249
DLN9_8	DLN9_8_5	0.23
DLN9_8	DLN9_8_5	0.23
DLN9_8	DLN9_8_5	0.229
DLN9_8	DLN9_8_5	0.237
DLN9_8	DLN9_8_5	0.226
DLN9_8	DLN9_8_5	0.25
DLN9_8	DLN9_8_5	0.189
DLN9_8	DLN9_8_5	0.202
DLN9_8	DLN9_8_5	0.25
DLN9_8	DLN9_8_5	0.213
DLN9_8	DLN9_8_5	0.176
DLN9_8	DLN9_8_5	0.153
DLN9_8	DLN9_8_5	0.194
DLN9_8	DLN9_8_5	0.189
DLN9_8	DLN9_8_5	0.22
DLN9_8	DLN9_8_5	0.251
DLN9_8	DLN9_8_5	0.238
WLBH	WLBH_1	0.162
WLBH	WLBH_1	0.162
WLBH	WLBH_1	0.154
WLBH	WLBH_1	0.159
WLBH	WLBH_1	0.133
WLBH	WLBH_1	0.173
WLBH	WLBH_1	0.172
WLBH	WLBH_1	0.165
WLBH	WLBH_1	0.161
WLBH	WLBH_1	0.179
WLBH	WLBH_1	0.174
WLBH	WLBH_1	0.171
WLBH	WLBH_1	0.134
WLBH	WLBH_1	0.16
WLBH	WLBH_1	0.173
WLBH	WLBH_1	0.162
WLBH	WLBH_1	0.154
WLBH	WLBH_1	0.139
WLBH	WLBH_1	0.144
WLBH	WLBH_1	0.157
WLBH	WLBH_1	0.153
WLBH	WLBH_1	0.143
WLBH	WLBH_1	0.152
WLBH	WLBH_1	0.148
WLBH	WLBH_1	0.153
WLBH	WLBH_1	0.157
WLBH	WLBH_1	0.142
WLBH	WLBH_1	0.165
WLBH	WLBH_1	0.141
WLBH	WLBH_1	0.152
WLBH	WLBH_1	0.163
WLBH	WLBH_1	0.15
WLBH	WLBH_1	0.135
WLBH	WLBH_1	0.147
WLBH	WLBH_1	0.165
WLBH	WLBH_1	0.14
WLBH	WLBH_1	0.147
WLBH	WLBH_1	0.135
WLBH	WLBH_1	0.162
WLBH	WLBH_1	0.139
WLBH	WLBH_1	0.149
WLBH	WLBH_1	0.142
WLBH	WLBH_1	0.169
WLBH	WLBH_1	0.143
WLBH	WLBH_1	0.141
WLBH	WLBH_1	0.15
WLBH	WLBH_1	0.142
WLBH	WLBH_1	0.14
WLBH	WLBH_1	0.164
WLBH	WLBH_1	0.157
WLBH	WLBH_2	0.182
WLBH	WLBH_2	0.146
WLBH	WLBH_2	0.165
WLBH	WLBH_2	0.164
WLBH	WLBH_2	0.151
WLBH	WLBH_2	0.165
WLBH	WLBH_2	0.158
WLBH	WLBH_2	0.147
WLBH	WLBH_2	0.17
WLBH	WLBH_2	0.164
WLBH	WLBH_2	0.173
WLBH	WLBH_2	0.17
WLBH	WLBH_2	0.173
WLBH	WLBH_2	0.156
WLBH	WLBH_2	0.163
WLBH	WLBH_2	0.168
WLBH	WLBH_2	0.14
WLBH	WLBH_2	0.148
WLBH	WLBH_2	0.164
WLBH	WLBH_2	0.137
WLBH	WLBH_2	0.175
WLBH	WLBH_2	0.179
WLBH	WLBH_2	0.138
WLBH	WLBH_2	0.171
WLBH	WLBH_2	0.16
WLBH	WLBH_2	0.154
WLBH	WLBH_2	0.177
WLBH	WLBH_2	0.147
WLBH	WLBH_2	0.152
WLBH	WLBH_2	0.145
WLBH	WLBH_2	0.14
WLBH	WLBH_2	0.139
WLBH	WLBH_2	0.161
WLBH	WLBH_2	0.147
WLBH	WLBH_2	0.16
WLBH	WLBH_2	0.17
WLBH	WLBH_2	0.159
WLBH	WLBH_2	0.171
WLBH	WLBH_2	0.17
WLBH	WLBH_2	0.158
WLBH	WLBH_2	0.143
WLBH	WLBH_2	0.143
WLBH	WLBH_2	0.157
WLBH	WLBH_2	0.138
WLBH	WLBH_2	0.145
WLBH	WLBH_2	0.14
WLBH	WLBH_2	0.169
WLBH	WLBH_2	0.151
WLBH	WLBH_2	0.157
WLBH	WLBH_2	0.156
WLBH	WLBH_3	0.164
WLBH	WLBH_3	0.157
WLBH	WLBH_3	0.167
WLBH	WLBH_3	0.161
WLBH	WLBH_3	0.156
WLBH	WLBH_3	0.165
WLBH	WLBH_3	0.167
WLBH	WLBH_3	0.143
WLBH	WLBH_3	0.151
WLBH	WLBH_3	0.164
WLBH	WLBH_3	0.159
WLBH	WLBH_3	0.151
WLBH	WLBH_3	0.163
WLBH	WLBH_3	0.129
WLBH	WLBH_3	0.153
WLBH	WLBH_3	0.192
WLBH	WLBH_3	0.187
WLBH	WLBH_3	0.195
WLBH	WLBH_3	0.149
WLBH	WLBH_3	0.168
WLBH	WLBH_3	0.168
WLBH	WLBH_3	0.141
WLBH	WLBH_3	0.144
WLBH	WLBH_3	0.153
WLBH	WLBH_3	0.154
WLBH	WLBH_3	0.174
WLBH	WLBH_3	0.171
WLBH	WLBH_3	0.159
WLBH	WLBH_3	0.158
WLBH	WLBH_3	0.207
WLBH	WLBH_3	0.143
WLBH	WLBH_3	0.156
WLBH	WLBH_3	0.183
WLBH	WLBH_3	0.152
WLBH	WLBH_3	0.155
WLBH	WLBH_3	0.128
WLBH	WLBH_3	0.17
WLBH	WLBH_3	0.171
WLBH	WLBH_3	0.167
WLBH	WLBH_3	0.153
WLBH	WLBH_3	0.155
WLBH	WLBH_3	0.161
WLBH	WLBH_3	0.157
WLBH	WLBH_3	0.174
WLBH	WLBH_3	0.19
WLBH	WLBH_3	0.155
WLBH	WLBH_3	0.173
WLBH	WLBH_3	0.176
WLBH	WLBH_3	0.197
WLBH	WLBH_3	0.153
AEX	AEX_1	0.202
AEX	AEX_1	0.217
AEX	AEX_1	0.176
AEX	AEX_1	0.197
AEX	AEX_1	0.193
AEX	AEX_1	0.186
AEX	AEX_1	0.187
AEX	AEX_1	0.193
AEX	AEX_1	0.184
AEX	AEX_1	0.21
AEX	AEX_1	0.181
AEX	AEX_1	0.188
AEX	AEX_1	0.174
AEX	AEX_1	0.185
AEX	AEX_1	0.188
AEX	AEX_1	0.181
AEX	AEX_1	0.204
AEX	AEX_1	0.158
AEX	AEX_1	0.186
AEX	AEX_1	0.17
AEX	AEX_1	0.17
AEX	AEX_1	0.157
AEX	AEX_1	0.182
AEX	AEX_1	0.172
AEX	AEX_1	0.158
AEX	AEX_1	0.175
AEX	AEX_1	0.172
AEX	AEX_1	0.161
AEX	AEX_1	0.168
AEX	AEX_1	0.201
AEX	AEX_1	0.212
AEX	AEX_1	0.196
AEX	AEX_1	0.174
AEX	AEX_1	0.208
AEX	AEX_1	0.173
AEX	AEX_1	0.203
AEX	AEX_1	0.172
AEX	AEX_1	0.199
AEX	AEX_1	0.19
AEX	AEX_1	0.167
AEX	AEX_1	0.2
AEX	AEX_1	0.182
AEX	AEX_1	0.179
AEX	AEX_1	0.172
AEX	AEX_1	0.174
AEX	AEX_1	0.151
AEX	AEX_1	0.201
AEX	AEX_1	0.18
AEX	AEX_1	0.202
AEX	AEX_1	0.178
AEX	AEX_2	0.204
AEX	AEX_2	0.182
AEX	AEX_2	0.203
AEX	AEX_2	0.191
AEX	AEX_2	0.212
AEX	AEX_2	0.19
AEX	AEX_2	0.212
AEX	AEX_2	0.177
AEX	AEX_2	0.207
AEX	AEX_2	0.187
AEX	AEX_2	0.183
AEX	AEX_2	0.185
AEX	AEX_2	0.211
AEX	AEX_2	0.183
AEX	AEX_2	0.152
AEX	AEX_2	0.205
AEX	AEX_2	0.201
AEX	AEX_2	0.186
AEX	AEX_2	0.204
AEX	AEX_2	0.182
AEX	AEX_2	0.169
AEX	AEX_2	0.179
AEX	AEX_2	0.188
AEX	AEX_2	0.19
AEX	AEX_2	0.203
AEX	AEX_2	0.142
AEX	AEX_2	0.159
AEX	AEX_2	0.184
AEX	AEX_2	0.18
AEX	AEX_2	0.207
AEX	AEX_2	0.2
AEX	AEX_2	0.195
AEX	AEX_2	0.201
AEX	AEX_2	0.191
AEX	AEX_2	0.2
AEX	AEX_2	0.21
AEX	AEX_2	0.19
AEX	AEX_2	0.19
AEX	AEX_2	0.2
AEX	AEX_2	0.162
AEX	AEX_2	0.192
AEX	AEX_2	0.192
AEX	AEX_2	0.177
AEX	AEX_2	0.195
AEX	AEX_2	0.186
AEX	AEX_2	0.178
AEX	AEX_2	0.19
AEX	AEX_2	0.193
AEX	AEX_2	0.188
AEX	AEX_2	0.135
AEX	AEX_3	0.182
AEX	AEX_3	0.185
AEX	AEX_3	0.171
AEX	AEX_3	0.171
AEX	AEX_3	0.207
AEX	AEX_3	0.173
AEX	AEX_3	0.157
AEX	AEX_3	0.192
AEX	AEX_3	0.18
AEX	AEX_3	0.2
AEX	AEX_3	0.184
AEX	AEX_3	0.169
AEX	AEX_3	0.217
AEX	AEX_3	0.181
AEX	AEX_3	0.192
AEX	AEX_3	0.205
AEX	AEX_3	0.185
AEX	AEX_3	0.161
AEX	AEX_3	0.188
AEX	AEX_3	0.178
AEX	AEX_3	0.18
AEX	AEX_3	0.185
AEX	AEX_3	0.139
AEX	AEX_3	0.153
AEX	AEX_3	0.159
AEX	AEX_3	0.198
AEX	AEX_3	0.184
AEX	AEX_3	0.192
AEX	AEX_3	0.208
AEX	AEX_3	0.195
AEX	AEX_3	0.203
AEX	AEX_3	0.163
AEX	AEX_3	0.164
AEX	AEX_3	0.184
AEX	AEX_3	0.181
AEX	AEX_3	0.216
AEX	AEX_3	0.196
AEX	AEX_3	0.196
AEX	AEX_3	0.203
AEX	AEX_3	0.147
AEX	AEX_3	0.153
AEX	AEX_3	0.193
AEX	AEX_3	0.163
AEX	AEX_3	0.178
AEX	AEX_3	0.183
AEX	AEX_3	0.208
AEX	AEX_3	0.173
AEX	AEX_3	0.205
AEX	AEX_3	0.19
AEX	AEX_3	0.189
AEX	AEX_4	0.219
AEX	AEX_4	0.205
AEX	AEX_4	0.199
AEX	AEX_4	0.218
AEX	AEX_4	0.184
AEX	AEX_4	0.181
AEX	AEX_4	0.2
AEX	AEX_4	0.196
AEX	AEX_4	0.195
AEX	AEX_4	0.189
AEX	AEX_4	0.194
AEX	AEX_4	0.182
AEX	AEX_4	0.159
AEX	AEX_4	0.178
AEX	AEX_4	0.168
AEX	AEX_4	0.19
AEX	AEX_4	0.172
AEX	AEX_4	0.137
AEX	AEX_4	0.175
AEX	AEX_4	0.189
AEX	AEX_4	0.207
AEX	AEX_4	0.167
AEX	AEX_4	0.161
AEX	AEX_4	0.177
AEX	AEX_4	0.188
AEX	AEX_4	0.181
AEX	AEX_4	0.189
AEX	AEX_4	0.187
AEX	AEX_4	0.197
AEX	AEX_4	0.183
AEX	AEX_4	0.19
AEX	AEX_4	0.197
AEX	AEX_4	0.197
AEX	AEX_4	0.192
AEX	AEX_4	0.197
AEX	AEX_4	0.185
AEX	AEX_4	0.216
AEX	AEX_4	0.178
AEX	AEX_4	0.179
AEX	AEX_4	0.193
AEX	AEX_4	0.186
AEX	AEX_4	0.18
AEX	AEX_4	0.192
AEX	AEX_4	0.206
AEX	AEX_4	0.194
AEX	AEX_4	0.164
AEX	AEX_4	0.199
AEX	AEX_4	0.199
AEX	AEX_4	0.2
AEX	AEX_4	0.221
AEX	AEX_5	0.155
AEX	AEX_5	0.193
AEX	AEX_5	0.186
AEX	AEX_5	0.184
AEX	AEX_5	0.177
AEX	AEX_5	0.163
AEX	AEX_5	0.189
AEX	AEX_5	0.19
AEX	AEX_5	0.151
AEX	AEX_5	0.166
AEX	AEX_5	0.171
AEX	AEX_5	0.152
AEX	AEX_5	0.184
AEX	AEX_5	0.162
AEX	AEX_5	0.186
AEX	AEX_5	0.142
AEX	AEX_5	0.194
AEX	AEX_5	0.152
AEX	AEX_5	0.192
AEX	AEX_5	0.165
AEX	AEX_5	0.176
AEX	AEX_5	0.166
AEX	AEX_5	0.166
AEX	AEX_5	0.198
AEX	AEX_5	0.201
AEX	AEX_5	0.21
AEX	AEX_5	0.19
AEX	AEX_5	0.209
AEX	AEX_5	0.176
AEX	AEX_5	0.158
AEX	AEX_5	0.184
AEX	AEX_5	0.169
AEX	AEX_5	0.165
AEX	AEX_5	0.149
AEX	AEX_5	0.181
AEX	AEX_5	0.191
AEX	AEX_5	0.179
AEX	AEX_5	0.145
AEX	AEX_5	0.179
AEX	AEX_5	0.202
AEX	AEX_5	0.188
AEX	AEX_5	0.172
AEX	AEX_5	0.182
AEX	AEX_5	0.206
AEX	AEX_5	0.184
AEX	AEX_5	0.205
AEX	AEX_5	0.196
AEX	AEX_5	0.167
AEX	AEX_5	0.186
AEX	AEX_5	0.174
LS	LS_1	0.206
LS	LS_1	0.241
LS	LS_1	0.242
LS	LS_1	0.195
LS	LS_1	0.213
LS	LS_1	0.215
LS	LS_1	0.209
LS	LS_1	0.203
LS	LS_1	0.193
LS	LS_1	0.187
LS	LS_1	0.195
LS	LS_1	0.162
LS	LS_1	0.188
LS	LS_1	0.221
LS	LS_1	0.2
LS	LS_1	0.227
LS	LS_1	0.185
LS	LS_1	0.221
LS	LS_1	0.214
LS	LS_1	0.181
LS	LS_1	0.209
LS	LS_1	0.207
LS	LS_1	0.199
LS	LS_1	0.21
LS	LS_1	0.205
LS	LS_1	0.225
LS	LS_1	0.212
LS	LS_1	0.239
LS	LS_1	0.183
LS	LS_1	0.221
LS	LS_1	0.227
LS	LS_1	0.188
LS	LS_1	0.217
LS	LS_1	0.224
LS	LS_1	0.179
LS	LS_1	0.203
LS	LS_1	0.206
LS	LS_1	0.206
LS	LS_1	0.203
LS	LS_1	0.203
LS	LS_1	0.202
LS	LS_1	0.207
LS	LS_1	0.217
LS	LS_1	0.217
LS	LS_1	0.2
LS	LS_1	0.191
LS	LS_1	0.199
LS	LS_1	0.207
LS	LS_1	0.209
LS	LS_1	0.196
LS	LS_2	0.189
LS	LS_2	0.183
LS	LS_2	0.196
LS	LS_2	0.193
LS	LS_2	0.212
LS	LS_2	0.179
LS	LS_2	0.161
LS	LS_2	0.206
LS	LS_2	0.189
LS	LS_2	0.225
LS	LS_2	0.167
LS	LS_2	0.204
LS	LS_2	0.203
LS	LS_2	0.192
LS	LS_2	0.201
LS	LS_2	0.225
LS	LS_2	0.193
LS	LS_2	0.183
LS	LS_2	0.239
LS	LS_2	0.205
LS	LS_2	0.214
LS	LS_2	0.192
LS	LS_2	0.25
LS	LS_2	0.183
LS	LS_2	0.207
LS	LS_2	0.183
LS	LS_2	0.215
LS	LS_2	0.18
LS	LS_2	0.246
LS	LS_2	0.225
LS	LS_2	0.19
LS	LS_2	0.196
LS	LS_2	0.191
LS	LS_2	0.183
LS	LS_2	0.207
LS	LS_2	0.203
LS	LS_2	0.211
LS	LS_2	0.221
LS	LS_2	0.237
LS	LS_2	0.199
LS	LS_2	0.19
LS	LS_2	0.157
LS	LS_2	0.187
LS	LS_2	0.19
LS	LS_2	0.184
LS	LS_2	0.155
LS	LS_2	0.203
LS	LS_2	0.202
LS	LS_2	0.205
LS	LS_2	0.203
LS	LS_3	0.243
LS	LS_3	0.191
LS	LS_3	0.178
LS	LS_3	0.219
LS	LS_3	0.233
LS	LS_3	0.187
LS	LS_3	0.195
LS	LS_3	0.222
LS	LS_3	0.207
LS	LS_3	0.189
LS	LS_3	0.234
LS	LS_3	0.2
LS	LS_3	0.216
LS	LS_3	0.185
LS	LS_3	0.181
LS	LS_3	0.194
LS	LS_3	0.202
LS	LS_3	0.212
LS	LS_3	0.193
LS	LS_3	0.198
LS	LS_3	0.201
LS	LS_3	0.201
LS	LS_3	0.214
LS	LS_3	0.177
LS	LS_3	0.164
LS	LS_3	0.2
LS	LS_3	0.205
LS	LS_3	0.223
LS	LS_3	0.192
LS	LS_3	0.187
LS	LS_3	0.215
LS	LS_3	0.231
LS	LS_3	0.212
LS	LS_3	0.187
LS	LS_3	0.194
LS	LS_3	0.202
LS	LS_3	0.197
LS	LS_3	0.202
LS	LS_3	0.189
LS	LS_3	0.205
LS	LS_3	0.166
LS	LS_3	0.189
LS	LS_3	0.201
LS	LS_3	0.235
LS	LS_3	0.218
LS	LS_3	0.226
LS	LS_3	0.193
LS	LS_3	0.173
LS	LS_3	0.185
LS	LS_3	0.209
LS	LS_4	0.172
LS	LS_4	0.184
LS	LS_4	0.204
LS	LS_4	0.186
LS	LS_4	0.181
LS	LS_4	0.195
LS	LS_4	0.168
LS	LS_4	0.198
LS	LS_4	0.203
LS	LS_4	0.165
LS	LS_4	0.214
LS	LS_4	0.197
LS	LS_4	0.221
LS	LS_4	0.186
LS	LS_4	0.164
LS	LS_4	0.209
LS	LS_4	0.22
LS	LS_4	0.183
LS	LS_4	0.201
LS	LS_4	0.168
LS	LS_4	0.159
LS	LS_4	0.196
LS	LS_4	0.212
LS	LS_4	0.213
LS	LS_4	0.198
LS	LS_4	0.207
LS	LS_4	0.186
LS	LS_4	0.174
LS	LS_4	0.211
LS	LS_4	0.215
LS	LS_4	0.219
LS	LS_4	0.181
LS	LS_4	0.185
LS	LS_4	0.213
LS	LS_4	0.185
LS	LS_4	0.2
LS	LS_4	0.216
LS	LS_4	0.183
LS	LS_4	0.213
LS	LS_4	0.223
LS	LS_4	0.202
LS	LS_4	0.194
LS	LS_4	0.21
LS	LS_4	0.159
LS	LS_4	0.185
LS	LS_4	0.183
LS	LS_4	0.187
LS	LS_4	0.202
LS	LS_4	0.198
LS	LS_4	0.179
LS	LS_5	0.214
LS	LS_5	0.226
LS	LS_5	0.22
LS	LS_5	0.208
LS	LS_5	0.206
LS	LS_5	0.195
LS	LS_5	0.215
LS	LS_5	0.2
LS	LS_5	0.207
LS	LS_5	0.188
LS	LS_5	0.202
LS	LS_5	0.19
LS	LS_5	0.177
LS	LS_5	0.213
LS	LS_5	0.177
LS	LS_5	0.175
LS	LS_5	0.207
LS	LS_5	0.212
LS	LS_5	0.216
LS	LS_5	0.18
LS	LS_5	0.2
LS	LS_5	0.204
LS	LS_5	0.201
LS	LS_5	0.205
LS	LS_5	0.195
LS	LS_5	0.193
LS	LS_5	0.187
LS	LS_5	0.187
LS	LS_5	0.173
LS	LS_5	0.193
LS	LS_5	0.2
LS	LS_5	0.153
LS	LS_5	0.167
LS	LS_5	0.192
LS	LS_5	0.212
LS	LS_5	0.182
LS	LS_5	0.214
LS	LS_5	0.173
LS	LS_5	0.199
LS	LS_5	0.184
LS	LS_5	0.182
LS	LS_5	0.182
LS	LS_5	0.192
LS	LS_5	0.22
LS	LS_5	0.2
LS	LS_5	0.202
LS	LS_5	0.202
LS	LS_5	0.251
LS	LS_5	0.217
LS	LS_5	0.2
SPT	SPT_1	0.215
SPT	SPT_1	0.201
SPT	SPT_1	0.168
SPT	SPT_1	0.178
SPT	SPT_1	0.207
SPT	SPT_1	0.197
SPT	SPT_1	0.153
SPT	SPT_1	0.168
SPT	SPT_1	0.193
SPT	SPT_1	0.212
SPT	SPT_1	0.23
SPT	SPT_1	0.193
SPT	SPT_1	0.181
SPT	SPT_1	0.173
SPT	SPT_1	0.186
SPT	SPT_1	0.199
SPT	SPT_1	0.194
SPT	SPT_1	0.174
SPT	SPT_1	0.195
SPT	SPT_1	0.172
SPT	SPT_1	0.183
SPT	SPT_1	0.155
SPT	SPT_1	0.199
SPT	SPT_1	0.186
SPT	SPT_1	0.181
SPT	SPT_1	0.197
SPT	SPT_1	0.192
SPT	SPT_1	0.151
SPT	SPT_1	0.185
SPT	SPT_1	0.174
SPT	SPT_1	0.222
SPT	SPT_1	0.198
SPT	SPT_1	0.177
SPT	SPT_1	0.196
SPT	SPT_1	0.211
SPT	SPT_1	0.182
SPT	SPT_1	0.169
SPT	SPT_1	0.211
SPT	SPT_1	0.162
SPT	SPT_1	0.187
SPT	SPT_1	0.189
SPT	SPT_1	0.165
SPT	SPT_1	0.204
SPT	SPT_1	0.199
SPT	SPT_1	0.151
SPT	SPT_1	0.201
SPT	SPT_1	0.2
SPT	SPT_1	0.193
SPT	SPT_1	0.18
SPT	SPT_1	0.151
SPT	SPT_2	0.235
SPT	SPT_2	0.209
SPT	SPT_2	0.177
SPT	SPT_2	0.179
SPT	SPT_2	0.209
SPT	SPT_2	0.188
SPT	SPT_2	0.196
SPT	SPT_2	0.199
SPT	SPT_2	0.21
SPT	SPT_2	0.218
SPT	SPT_2	0.186
SPT	SPT_2	0.174
SPT	SPT_2	0.192
SPT	SPT_2	0.229
SPT	SPT_2	0.195
SPT	SPT_2	0.192
SPT	SPT_2	0.189
SPT	SPT_2	0.19
SPT	SPT_2	0.189
SPT	SPT_2	0.178
SPT	SPT_2	0.178
SPT	SPT_2	0.203
SPT	SPT_2	0.18
SPT	SPT_2	0.185
SPT	SPT_2	0.17
SPT	SPT_2	0.211
SPT	SPT_2	0.166
SPT	SPT_2	0.202
SPT	SPT_2	0.183
SPT	SPT_2	0.175
SPT	SPT_2	0.201
SPT	SPT_2	0.183
SPT	SPT_2	0.195
SPT	SPT_2	0.148
SPT	SPT_2	0.191
SPT	SPT_2	0.184
SPT	SPT_2	0.178
SPT	SPT_2	0.175
SPT	SPT_2	0.183
SPT	SPT_2	0.18
SPT	SPT_2	0.184
SPT	SPT_2	0.174
SPT	SPT_2	0.156
SPT	SPT_2	0.168
SPT	SPT_2	0.158
SPT	SPT_2	0.197
SPT	SPT_2	0.194
SPT	SPT_2	0.209
SPT	SPT_2	0.164
SPT	SPT_2	0.217
SPT	SPT_3	0.178
SPT	SPT_3	0.177
SPT	SPT_3	0.214
SPT	SPT_3	0.183
SPT	SPT_3	0.172
SPT	SPT_3	0.176
SPT	SPT_3	0.201
SPT	SPT_3	0.204
SPT	SPT_3	0.138
SPT	SPT_3	0.179
SPT	SPT_3	0.169
SPT	SPT_3	0.193
SPT	SPT_3	0.158
SPT	SPT_3	0.158
SPT	SPT_3	0.171
SPT	SPT_3	0.174
SPT	SPT_3	0.174
SPT	SPT_3	0.195
SPT	SPT_3	0.178
SPT	SPT_3	0.213
SPT	SPT_3	0.186
SPT	SPT_3	0.194
SPT	SPT_3	0.191
SPT	SPT_3	0.192
SPT	SPT_3	0.195
SPT	SPT_3	0.226
SPT	SPT_3	0.197
SPT	SPT_3	0.147
SPT	SPT_3	0.15
SPT	SPT_3	0.19
SPT	SPT_3	0.203
SPT	SPT_3	0.212
SPT	SPT_3	0.219
SPT	SPT_3	0.208
SPT	SPT_3	0.181
SPT	SPT_3	0.211
SPT	SPT_3	0.165
SPT	SPT_3	0.181
SPT	SPT_3	0.183
SPT	SPT_3	0.176
SPT	SPT_3	0.201
SPT	SPT_3	0.181
SPT	SPT_3	0.167
SPT	SPT_3	0.185
SPT	SPT_3	0.188
SPT	SPT_3	0.197
SPT	SPT_3	0.153
SPT	SPT_3	0.172
SPT	SPT_3	0.183
SPT	SPT_3	0.181
SPT	SPT_4	0.182
SPT	SPT_4	0.205
SPT	SPT_4	0.211
SPT	SPT_4	0.195
SPT	SPT_4	0.206
SPT	SPT_4	0.201
SPT	SPT_4	0.187
SPT	SPT_4	0.205
SPT	SPT_4	0.177
SPT	SPT_4	0.238
SPT	SPT_4	0.163
SPT	SPT_4	0.221
SPT	SPT_4	0.184
SPT	SPT_4	0.19
SPT	SPT_4	0.205
SPT	SPT_4	0.168
SPT	SPT_4	0.184
SPT	SPT_4	0.208
SPT	SPT_4	0.206
SPT	SPT_4	0.167
SPT	SPT_4	0.156
SPT	SPT_4	0.183
SPT	SPT_4	0.202
SPT	SPT_4	0.206
SPT	SPT_4	0.201
SPT	SPT_4	0.212
SPT	SPT_4	0.177
SPT	SPT_4	0.172
SPT	SPT_4	0.204
SPT	SPT_4	0.213
SPT	SPT_4	0.19
SPT	SPT_4	0.206
SPT	SPT_4	0.191
SPT	SPT_4	0.149
SPT	SPT_4	0.17
SPT	SPT_4	0.181
SPT	SPT_4	0.183
SPT	SPT_4	0.191
SPT	SPT_4	0.17
SPT	SPT_4	0.169
SPT	SPT_4	0.182
SPT	SPT_4	0.185
SPT	SPT_4	0.169
SPT	SPT_4	0.159
SPT	SPT_4	0.171
SPT	SPT_4	0.188
SPT	SPT_4	0.18
SPT	SPT_4	0.206
SPT	SPT_4	0.222
SPT	SPT_4	0.192
SPT	SPT_5	0.186
SPT	SPT_5	0.165
SPT	SPT_5	0.201
SPT	SPT_5	0.175
SPT	SPT_5	0.181
SPT	SPT_5	0.178
SPT	SPT_5	0.19
SPT	SPT_5	0.176
SPT	SPT_5	0.141
SPT	SPT_5	0.172
SPT	SPT_5	0.169
SPT	SPT_5	0.175
SPT	SPT_5	0.186
SPT	SPT_5	0.182
SPT	SPT_5	0.178
SPT	SPT_5	0.196
SPT	SPT_5	0.159
SPT	SPT_5	0.203
SPT	SPT_5	0.188
SPT	SPT_5	0.158
SPT	SPT_5	0.168
SPT	SPT_5	0.169
SPT	SPT_5	0.141
SPT	SPT_5	0.183
SPT	SPT_5	0.173
SPT	SPT_5	0.178
SPT	SPT_5	0.177
SPT	SPT_5	0.157
SPT	SPT_5	0.178
SPT	SPT_5	0.184
SPT	SPT_5	0.18
SPT	SPT_5	0.171
SPT	SPT_5	0.177
SPT	SPT_5	0.164
SPT	SPT_5	0.131
SPT	SPT_5	0.176
SPT	SPT_5	0.17
SPT	SPT_5	0.182
SPT	SPT_5	0.184
SPT	SPT_5	0.166
SPT	SPT_5	0.16
SPT	SPT_5	0.175
SPT	SPT_5	0.173
SPT	SPT_5	0.19
SPT	SPT_5	0.197
SPT	SPT_5	0.151
SPT	SPT_5	0.181
SPT	SPT_5	0.207
SPT	SPT_5	0.194
SPT	SPT_5	0.168
HLHR	HLHR_1	0.234
HLHR	HLHR_1	0.19
HLHR	HLHR_1	0.229
HLHR	HLHR_1	0.265
HLHR	HLHR_1	0.192
HLHR	HLHR_1	0.224
HLHR	HLHR_1	0.211
HLHR	HLHR_1	0.18
HLHR	HLHR_1	0.22
HLHR	HLHR_1	0.206
HLHR	HLHR_1	0.213
HLHR	HLHR_1	0.223
HLHR	HLHR_1	0.232
HLHR	HLHR_1	0.215
HLHR	HLHR_1	0.218
HLHR	HLHR_1	0.234
HLHR	HLHR_1	0.218
HLHR	HLHR_1	0.218
HLHR	HLHR_1	0.249
HLHR	HLHR_1	0.219
HLHR	HLHR_1	0.268
HLHR	HLHR_1	0.249
HLHR	HLHR_1	0.236
HLHR	HLHR_1	0.221
HLHR	HLHR_1	0.221
HLHR	HLHR_1	0.23
HLHR	HLHR_1	0.197
HLHR	HLHR_1	0.235
HLHR	HLHR_1	0.189
HLHR	HLHR_1	0.205
HLHR	HLHR_1	0.21
HLHR	HLHR_1	0.251
HLHR	HLHR_1	0.225
HLHR	HLHR_1	0.256
HLHR	HLHR_1	0.212
HLHR	HLHR_1	0.168
HLHR	HLHR_1	0.221
HLHR	HLHR_1	0.239
HLHR	HLHR_1	0.211
HLHR	HLHR_1	0.21
HLHR	HLHR_1	0.205
HLHR	HLHR_1	0.252
HLHR	HLHR_1	0.225
HLHR	HLHR_1	0.237
HLHR	HLHR_1	0.244
HLHR	HLHR_1	0.213
HLHR	HLHR_1	0.227
HLHR	HLHR_1	0.197
HLHR	HLHR_1	0.212
HLHR	HLHR_1	0.212
HLHR	HLHR_2	0.248
HLHR	HLHR_2	0.216
HLHR	HLHR_2	0.234
HLHR	HLHR_2	0.236
HLHR	HLHR_2	0.211
HLHR	HLHR_2	0.233
HLHR	HLHR_2	0.215
HLHR	HLHR_2	0.231
HLHR	HLHR_2	0.243
HLHR	HLHR_2	0.229
HLHR	HLHR_2	0.213
HLHR	HLHR_2	0.221
HLHR	HLHR_2	0.218
HLHR	HLHR_2	0.2
HLHR	HLHR_2	0.21
HLHR	HLHR_2	0.228
HLHR	HLHR_2	0.21
HLHR	HLHR_2	0.212
HLHR	HLHR_2	0.217
HLHR	HLHR_2	0.211
HLHR	HLHR_2	0.213
HLHR	HLHR_2	0.251
HLHR	HLHR_2	0.223
HLHR	HLHR_2	0.255
HLHR	HLHR_2	0.212
HLHR	HLHR_2	0.239
HLHR	HLHR_2	0.222
HLHR	HLHR_2	0.216
HLHR	HLHR_2	0.231
HLHR	HLHR_2	0.237
HLHR	HLHR_2	0.262
HLHR	HLHR_2	0.246
HLHR	HLHR_2	0.203
HLHR	HLHR_2	0.184
HLHR	HLHR_2	0.21
HLHR	HLHR_2	0.236
HLHR	HLHR_2	0.234
HLHR	HLHR_2	0.22
HLHR	HLHR_2	0.223
HLHR	HLHR_2	0.203
HLHR	HLHR_2	0.26
HLHR	HLHR_2	0.24
HLHR	HLHR_2	0.219
HLHR	HLHR_2	0.206
HLHR	HLHR_2	0.219
HLHR	HLHR_2	0.206
HLHR	HLHR_2	0.225
HLHR	HLHR_2	0.226
HLHR	HLHR_2	0.215
HLHR	HLHR_2	0.234
HLHR	HLHR_3	0.216
HLHR	HLHR_3	0.217
HLHR	HLHR_3	0.231
HLHR	HLHR_3	0.218
HLHR	HLHR_3	0.237
HLHR	HLHR_3	0.233
HLHR	HLHR_3	0.219
HLHR	HLHR_3	0.232
HLHR	HLHR_3	0.215
HLHR	HLHR_3	0.234
HLHR	HLHR_3	0.216
HLHR	HLHR_3	0.209
HLHR	HLHR_3	0.244
HLHR	HLHR_3	0.188
HLHR	HLHR_3	0.206
HLHR	HLHR_3	0.233
HLHR	HLHR_3	0.237
HLHR	HLHR_3	0.212
HLHR	HLHR_3	0.213
HLHR	HLHR_3	0.227
HLHR	HLHR_3	0.205
HLHR	HLHR_3	0.233
HLHR	HLHR_3	0.218
HLHR	HLHR_3	0.233
HLHR	HLHR_3	0.228
HLHR	HLHR_3	0.205
HLHR	HLHR_3	0.239
HLHR	HLHR_3	0.2
HLHR	HLHR_3	0.218
HLHR	HLHR_3	0.224
HLHR	HLHR_3	0.193
HLHR	HLHR_3	0.197
HLHR	HLHR_3	0.227
HLHR	HLHR_3	0.237
HLHR	HLHR_3	0.224
HLHR	HLHR_3	0.264
HLHR	HLHR_3	0.217
HLHR	HLHR_3	0.218
HLHR	HLHR_3	0.235
HLHR	HLHR_3	0.207
HLHR	HLHR_3	0.206
HLHR	HLHR_3	0.225
HLHR	HLHR_3	0.22
HLHR	HLHR_3	0.188
HLHR	HLHR_3	0.234
HLHR	HLHR_3	0.224
HLHR	HLHR_3	0.216
HLHR	HLHR_3	0.228
HLHR	HLHR_3	0.248
HLHR	HLHR_3	0.239
HLHR	HLHR_4	0.226
HLHR	HLHR_4	0.227
HLHR	HLHR_4	0.267
HLHR	HLHR_4	0.232
HLHR	HLHR_4	0.246
HLHR	HLHR_4	0.23
HLHR	HLHR_4	0.228
HLHR	HLHR_4	0.214
HLHR	HLHR_4	0.26
HLHR	HLHR_4	0.227
HLHR	HLHR_4	0.247
HLHR	HLHR_4	0.246
HLHR	HLHR_4	0.255
HLHR	HLHR_4	0.237
HLHR	HLHR_4	0.203
HLHR	HLHR_4	0.241
HLHR	HLHR_4	0.22
HLHR	HLHR_4	0.253
HLHR	HLHR_4	0.23
HLHR	HLHR_4	0.253
HLHR	HLHR_4	0.231
HLHR	HLHR_4	0.238
HLHR	HLHR_4	0.193
HLHR	HLHR_4	0.253
HLHR	HLHR_4	0.186
HLHR	HLHR_4	0.253
HLHR	HLHR_4	0.237
HLHR	HLHR_4	0.214
HLHR	HLHR_4	0.249
HLHR	HLHR_4	0.234
HLHR	HLHR_4	0.235
HLHR	HLHR_4	0.203
HLHR	HLHR_4	0.209
HLHR	HLHR_4	0.244
HLHR	HLHR_4	0.264
HLHR	HLHR_4	0.249
HLHR	HLHR_4	0.238
HLHR	HLHR_4	0.266
HLHR	HLHR_4	0.238
HLHR	HLHR_4	0.251
HLHR	HLHR_4	0.228
HLHR	HLHR_4	0.237
HLHR	HLHR_4	0.246
HLHR	HLHR_4	0.228
HLHR	HLHR_4	0.218
HLHR	HLHR_4	0.231
HLHR	HLHR_4	0.184
HLHR	HLHR_4	0.26
HLHR	HLHR_4	0.223
HLHR	HLHR_4	0.247
HLHR	HLHR_5	0.232
HLHR	HLHR_5	0.215
HLHR	HLHR_5	0.227
HLHR	HLHR_5	0.205
HLHR	HLHR_5	0.239
HLHR	HLHR_5	0.249
HLHR	HLHR_5	0.231
HLHR	HLHR_5	0.219
HLHR	HLHR_5	0.238
HLHR	HLHR_5	0.206
HLHR	HLHR_5	0.249
HLHR	HLHR_5	0.229
HLHR	HLHR_5	0.219
HLHR	HLHR_5	0.219
HLHR	HLHR_5	0.22
HLHR	HLHR_5	0.245
HLHR	HLHR_5	0.237
HLHR	HLHR_5	0.218
HLHR	HLHR_5	0.217
HLHR	HLHR_5	0.255
HLHR	HLHR_5	0.183
HLHR	HLHR_5	0.178
HLHR	HLHR_5	0.235
HLHR	HLHR_5	0.188
HLHR	HLHR_5	0.243
HLHR	HLHR_5	0.194
HLHR	HLHR_5	0.241
HLHR	HLHR_5	0.252
HLHR	HLHR_5	0.238
HLHR	HLHR_5	0.217
HLHR	HLHR_5	0.223
HLHR	HLHR_5	0.247
HLHR	HLHR_5	0.205
HLHR	HLHR_5	0.225
HLHR	HLHR_5	0.224
HLHR	HLHR_5	0.22
HLHR	HLHR_5	0.224
HLHR	HLHR_5	0.23
HLHR	HLHR_5	0.191
HLHR	HLHR_5	0.264
HLHR	HLHR_5	0.225
HLHR	HLHR_5	0.222
HLHR	HLHR_5	0.187
HLHR	HLHR_5	0.259
HLHR	HLHR_5	0.235
HLHR	HLHR_5	0.236
HLHR	HLHR_5	0.234
HLHR	HLHR_5	0.221
HLHR	HLHR_5	0.238
HLHR	HLHR_5	0.229

## Sheet: Fig. 3 Records of emergence 
Records of emergence number of sand rice
		Post-sowing day	0	1	2	3	4	5	6	7	8	9	10	11	12	13	14	15	16
		Date	2023-02-06	2023-02-07	2023-02-08	2023-02-09	2023-02-10	2023-02-11	2023-02-12	2023-02-13	2023-02-14	2023-02-15	2023-02-16	2023-02-17	2023-02-18	2023-02-19	2023-02-20	2023-02-21	2023-02-22		Note:												Start of Emergence	Seedling stage(d)	Number of emergence	Emergence precentage	Survival number	Survival precentage
LS	LS 1	Number of emergence	0	0	0	0	3	7	10	10	13	18	20	22	24	26	30	30	30														4	9	30	0.461538	10	0.333333
		Emergence percentage	0	0	0	0	0.0461538	0.107692	0.153846	0.153846	0.2	0.276923	0.307692	0.338462	0.369231	0.4	0.461538	0.461538	0.461538		Emergence index =∑(Gt/Dt), in the formula: Gt is the number of emergences on day t, and Dt is the corresponding emergence days.
		Daily emergence		0	0	0	3	4	3	0	3	5	2	2	2	2	4	0	0
		Emergence index					0.75	0.8	0.5		0.375	0.555556	0.2	0.181818	0.166667	0.153846	0.285714			3.9686	Emergence force = (Number of seedlings emerged up to the peak day/Total number of seeds tested) × 100%,
		Emergence force																		0.276923		the peak day is defined as the day with the maximum number of daily seedling emergence.
	LS 2	Number of emergence	0	0	0	0	5	5	5	7	8	8	11	18	20	20	20	20	20														4	8	20	0.307692	16	0.8
		Emergence percentage	0	0	0	0	0.0769231	0.0769231	0.0769231	0.107692	0.123077	0.123077	0.169231	0.276923	0.307692	0.307692	0.307692	0.307692	0.307692			Number of seedlings emerged up to the peak day indicated in green
		Daily emergence		0	0	0	5	0	0	2	1	0	3	7	2	0	0	0	0			Number of peak daily emergences indicated in yellow
		Emergence index					1.25			0.285714	0.125	0	0.3	0.636364	0.166667	0	0	0		2.76374
		Emergence force																		0.276923
	LS 3	Number of emergence	0	0	0	0	1	3	5	10	16	19	19	19	19	20	21	21	21														4	9	21	0.323077	6	0.285714
		Emergence percentage	0	0	0	0	0.0153846	0.0461538	0.0769231	0.153846	0.246154	0.292308	0.292308	0.292308	0.292308	0.307692	0.323077	0.323077	0.323077
		Daily emergence		0	0	0	1	2	2	5	6	3	0	0	0	1	1	0	0
		Emergence index					0.25	0.4	0.333333	0.714286	0.75	0.333333	0	0	0	0.0769231	0.0714286	0	0	2.9293
		Emergence force												b						0.246154
	LS 4	Number of emergence	0	0	0	0	2	5	5	7	10	10	11	13	13	19	20	20	20														4	9	20	0.307692	12	0.6
		Emergence percentage	0	0	0	0	0.0307692	0.0769231	0.0769231	0.107692	0.153846	0.153846	0.169231	0.2	0.2	0.292308	0.307692	0.307692	0.307692
		Daily emergence		0	0	0	2	3	0	2	3	0	1	2	0	6	1	0	0
		Emergence index					0.5	0.6	0	0.285714	0.375	0	0.1	0.181818	0	0.461538	0.0714286	0	0	2.5755
		Emergence force																		0.292308
	LS 5	Number of emergence	0	0	0	0	5	6	8	10	20	20	22	22	26	28	33	33	33														4	9	33	0.507692	27	0.818182
		Emergence percentage	0	0	0	0	0.0769231	0.0923077	0.123077	0.153846	0.307692	0.307692	0.338462	0.338462	0.4	0.430769	0.507692	0.507692	0.507692
		Daily emergence		0	0	0	5	1	2	2	10	0	2	0	4	2	5	0	0
		Emergence index					1.25	0.2	0.333333	0.285714	1.25	0	0.2	0	0.333333	0.153846	0.357143	0	0	4.36337
		Emergence force																		0.307692
DLN9-8	DLN9-8 1	Number of emergence	0	0	0	0	0	6	7	9	10	12	17	21	30	35	43	43	43														5	8	43	0.661538	9	0.209302
		Emergence percentage	0	0	0	0	0	0.0923077	0.107692	0.138462	0.153846	0.184615	0.261538	0.323077	0.461538	0.538462	0.661538	0.661538	0.661538
		Daily emergence		0	0	0	0	6	1	2	1	2	5	4	9	5	8	0	0
		Emergence index		0	0	0	0	1.2	0.166667	0.285714	0.125	0.222222	0.5	0.363636	0.75	0.384615	0.571429	0	0	4.56928
		Emergence force																		0.461538
	DLN9-8 2	Number of emergence	0	0	0	0	2	2	7	18	25	26	34	34	34	48	54	54	54														4	9	54	0.830769	41	0.759259
		Emergence percentage	0	0	0	0	0.0307692	0.0307692	0.107692	0.276923	0.384615	0.4	0.523077	0.523077	0.523077	0.738462	0.830769	0.830769	0.830769
		Daily emergence		0	0	0	2	0	5	11	7	1	8	0	0	14	6	0	0
		Emergence index		0	0	0	0.5	0	0.833333	1.57143	0.875	0.111111	0.8	0	0	1.07692	0.428571	0	0	6.19637
		Emergence force																		0.738462
	DLN9-8 3	Number of emergence	0	0	0	0	0	3	8	12	12	15	22	35	47	55	59	59	59														5	8	59	0.907692	45	0.762712
		Emergence percentage	0	0	0	0	0	0.0461538	0.123077	0.184615	0.184615	0.230769	0.338462	0.538462	0.723077	0.846154	0.907692	0.907692	0.907692
		Daily emergence		0	0	0	0	3	5	4	0	3	7	13	12	8	4	0	0
		Emergence index		0	0	0	0	0.6	0.833333	0.571429	0	0.333333	0.7	1.18182	1	0.615385	0.285714	0	0	6.12101
		Emergence force																		0.538462
	DLN9-8 4	Number of emergence	0	0	0	0	0	1	2	9	15	22	27	38	42	46	47	48	48														5	9	48	0.738462	46	0.958333
		Emergence percentage	0	0	0	0	0	0.0153846	0.0307692	0.138462	0.230769	0.338462	0.415385	0.584615	0.646154	0.707692	0.723077	0.738462	0.738462
		Daily emergence		0	0	0	0	1	1	7	6	7	5	11	4	4	1	1	0
		Emergence index		0	0	0	0	0.2	0.166667	1	0.75	0.777778	0.5	1	0.333333	0.307692	0.0714286	0.0666667	0	5.17357
		Emergence force																		0.584615
	DLN9-8 5	Number of emergence	0	0	0	0	1	1	5	8	8	12	22	35	44	53	53	55	56														4	11	56	0.861538	51	0.910714
		Emergence percentage	0	0	0	0	0.0153846	0.0153846	0.0769231	0.123077	0.123077	0.184615	0.338462	0.538462	0.676923	0.815385	0.815385	0.846154	0.861538
		Daily emergence		0	0	0	1	0	4	3	0	4	10	13	9	9	0	2	1
		Emergence index		0	0	0	0.25	0	0.666667	0.428571	0	0.444444	1	1.18182	0.75	0.692308	0	0.133333	0.0625	5.60964
		Emergence force																		0.538462
AEX	AEX 1	Number of emergence	0	0	0	0	0	0	1	1	3	3	4	15	28	45	56	56	56														6	7	56	0.861538	45	0.803571
		Emergence percentage	0	0	0	0	0	0	0.0153846	0.0153846	0.0461538	0.0461538	0.0615385	0.230769	0.430769	0.692308	0.861538	0.861538	0.861538
		Daily emergence		0	0	0	0	0	1	0	2	0	1	11	13	17	11	0	0
		Emergence index		0	0	0	0	0	0.166667	0	0.25	0	0.1	1	1.08333	1.30769	0.785714	0	0	4.69341
		Emergence force																		0.692308
	AEX 2	Number of emergence	0	0	0	0	0	2	2	2	8	8	11	23	39	62	64	65	65														5	9	65	1	56	0.861538
		Emergence percentage	0	0	0	0	0	0.0307692	0.0307692	0.0307692	0.123077	0.123077	0.169231	0.353846	0.6	0.953846	0.984615	1	1
		Daily emergence		0	0	0	0	2	0	0	6	0	3	12	16	23	2	1	0
		Emergence index		0	0	0	0	0.4	0	0	0.75	0	0.3	1.09091	1.33333	1.76923	0.142857	0.0666667	0	5.853
		Emergence force																		0.953846
	AEX 3	Number of emergence	0	0	0	0	0	1	1	5	7	8	12	21	41	53	58	59	60														5	10	60	0.923077	49	0.816667
		Emergence percentage	0	0	0	0	0	0.0153846	0.0153846	0.0769231	0.107692	0.123077	0.184615	0.323077	0.630769	0.815385	0.892308	0.907692	0.923077
		Daily emergence		0	0	0	0	1	0	4	2	1	4	9	20	12	5	1	1
		Emergence index		0	0	0	0	0.2	0	0.571429	0.25	0.111111	0.4	0.818182	1.66667	0.923077	0.357143	0.0666667	0.0625	5.42677
		Emergence force																		0.630769
	AEX 4	Number of emergence	0	0	0	0	0	0	2	2	6	6	8	20	34	50	56	57	57														6	8	57	0.876923	46	0.807018
		Emergence percentage	0	0	0	0	0	0	0.0307692	0.0307692	0.0923077	0.0923077	0.123077	0.307692	0.523077	0.769231	0.861538	0.876923	0.876923
		Daily emergence		0	0	0	0	0	2	0	4	0	2	12	14	16	6	1	0
		Emergence index		0	0	0	0	0	0.333333	0	0.5	0	0.2	1.09091	1.16667	1.23077	0.428571	0.0666667	0	5.01692
		Emergence force																		0.769231
	AEX 5	Number of emergence	0	0	0	0	0	0	2	2	2	5	9	14	27	53	64	64	65														6	9	65	1	51	0.784615
		Emergence percentage	0	0	0	0	0	0	0.0307692	0.0307692	0.0307692	0.0769231	0.138462	0.215385	0.415385	0.815385	0.984615	0.984615	1
		Daily emergence		0	0	0	0	0	2	0	0	3	4	5	13	26	11	0	1
		Emergence index		0	0	0	0	0	0.333333	0	0	0.333333	0.4	0.454545	1.08333	2	0.785714	0	0.0625	5.45276
		Emergence force																		0.815385
WLBH	WLBH 1	Number of emergence	0	0	0	0	0	0	0	0	2	5	8	10	15	26	27	29	29														8	6	29	0.446154	28	0.965517
		Emergence percentage	0	0	0	0	0	0	0	0	0.0307692	0.0769231	0.123077	0.153846	0.230769	0.4	0.415385	0.446154	0.446154
		Daily emergence		0	0	0	0	0	0	0	2	3	3	2	5	11	1	2	0
		Emergence index		0	0	0	0	0	0	0	0.25	0.333333	0.3	0.181818	0.416667	0.846154	0.0714286	0.133333	0	2.53273
		Emergence force																		0.4
	WLBH 2	Number of emergence	0	0	0	0	0	0	0	0	2	6	6	8	12	33	35	36	36														8	6	36	0.553846	31	0.861111
		Emergence percentage	0	0	0	0	0	0	0	0	0.0307692	0.0923077	0.0923077	0.123077	0.184615	0.507692	0.538462	0.553846	0.553846
		Daily emergence		0	0	0	0	0	0	0	2	4	0	2	4	21	2	1	0
		Emergence index		0	0	0	0	0	0	0	0.25	0.444444	0	0.181818	0.333333	1.61538	0.142857	0.0666667	0	3.0345
		Emergence force																		0.507692
	WLBH 3	Number of emergence	0	0	0	0	0	0	0	0	2	11	14	16	24	38	41	42	43														8	7	43	0.661538	35	0.813953
		Emergence percentage	0	0	0	0	0	0	0	0	0.0307692	0.169231	0.215385	0.246154	0.369231	0.584615	0.630769	0.646154	0.661538
		Daily emergence		0	0	0	0	0	0	0	2	9	3	2	8	14	3	1	1
		Emergence index		0	0	0	0	0	0	0	0.25	1	0.3	0.181818	0.666667	1.07692	0.214286	0.0666667	0.0625	3.81886
		Emergence force																		0.584615
HLHR	HLHR 1	Number of emergence	0	0	0	0	1	1	10	10	12	14	14	23	36	47	57	59	59														4	10	59	0.907692	56	0.949153
		Emergence percentage	0	0	0	0	0.0153846	0.0153846	0.153846	0.153846	0.184615	0.215385	0.215385	0.353846	0.553846	0.723077	0.876923	0.907692	0.907692
		Daily emergence		0	0	0	1	0	9	0	2	2	0	9	13	11	10	2	0
		Emergence index		0	0	0	0.25	0	1.5	0	0.25	0.222222	0	0.818182	1.08333	0.846154	0.714286	0.133333	0	5.81751
		Emergence force																		0.553846
	HLHR 2	Number of emergence	0	0	0	0	1	2	6	7	9	9	13	28	40	45	47	47	47														4	9	47	0.723077	47	1
		Emergence percentage	0	0	0	0	0.0153846	0.0307692	0.0923077	0.107692	0.138462	0.138462	0.2	0.430769	0.615385	0.692308	0.723077	0.723077	0.723077
		Daily emergence		0	0	0	1	1	4	1	2	0	4	15	12	5	2	0	0
		Emergence index		0	0	0	0.25	0.2	0.666667	0.142857	0.25	0	0.4	1.36364	1	0.384615	0.142857	0	0	4.80063
		Emergence force																		0.430769
	HLHR 3	Number of emergence	0	0	0	0	1	2	10	10	12	15	26	45	56	60	63	63	63														4	9	63	0.969231	61	0.968254
		Emergence percentage	0	0	0	0	0.0153846	0.0307692	0.153846	0.153846	0.184615	0.230769	0.4	0.692308	0.861538	0.923077	0.969231	0.969231	0.969231
		Daily emergence		0	0	0	1	1	8	0	2	3	11	19	11	4	3	0	0
		Emergence index		0	0	0	0.25	0.2	1.33333	0	0.25	0.333333	1.1	1.72727	0.916667	0.307692	0.214286	0	0	6.63258
		Emergence force																		0.692308
	HLHR 4	Number of emergence	0	0	0	0	7	10	20	20	20	20	29	42	57	60	61	64	64														4	10	64	0.984615	59	0.921875
		Emergence percentage	0	0	0	0	0.107692	0.153846	0.307692	0.307692	0.307692	0.307692	0.446154	0.646154	0.876923	0.923077	0.938462	0.984615	0.984615
		Daily emergence		0	0	0	7	3	10	0	0	0	9	13	15	3	1	3	0
		Emergence index		0	0	0	1.75	0.6	1.66667	0	0	0	0.9	1.18182	1.25	0.230769	0.0714286	0.2	0	7.85068
		Emergence force																		0.876923
	HLHR 5	Number of emergence	0	0	0	0	2	4	8	8	10	10	10	22	40	53	65	65	65														4	9	65	1	58	0.892308
		Emergence percentage	0	0	0	0	0.0307692	0.0615385	0.123077	0.123077	0.153846	0.153846	0.153846	0.338462	0.615385	0.815385	1	1	1
		Daily emergence		0	0	0	2	2	4	0	2	0	0	12	18	13	12	0	0
		Emergence index		0	0	0	0.5	0.4	0.666667	0	0.25	0	0	1.09091	1.5	1	0.857143	0	0	6.26472
		Emergence force																		0.615385
SPT	SPT 1	Number of emergence	0	0	0	0	0	0	0	0	0	1	5	7	10	21	33	37	37														8	7	37	0.569231	27	0.72973
		Emergence percentage	0	0	0	0	0	0	0	0	0	0.0153846	0.0769231	0.107692	0.153846	0.323077	0.507692	0.569231	0.569231
		Daily emergence		0	0	0	0	0	0	0	0	1	4	2	3	11	12	4	0
		Emergence index		0	0	0	0	0	0	0	0	0.111111	0.4	0.181818	0.25	0.846154	0.857143	0.266667	0	2.91289
		Emergence force																		0.507692
	SPT 2	Number of emergence	0	0	0	0	0	0	0	0	1	1	3	11	18	31	53	57	57														8	6	57	0.876923	52	0.912281
		Emergence percentage	0	0	0	0	0	0	0	0	0.0153846	0.0153846	0.0461538	0.169231	0.276923	0.476923	0.815385	0.876923	0.876923
		Daily emergence		0	0	0	0	0	0	0	1	0	2	8	7	13	22	4	0
		Emergence index		0	0	0	0	0	0	0	0.125	0	0.2	0.727273	0.583333	1	1.57143	0.266667	0	4.4737
		Emergence force																		0.815385
	SPT 3	Number of emergence	0	0	0	0	0	0	0	0	2	2	5	9	24	33	54	54	54														8	5	54	0.830769	37	0.685185
		Emergence percentage	0	0	0	0	0	0	0	0	0.0307692	0.0307692	0.0769231	0.138462	0.369231	0.507692	0.830769	0.830769	0.830769
		Daily emergence		0	0	0	0	0	0	0	2	0	3	4	15	9	21	0	0
		Emergence index		0	0	0	0	0	0	0	0.25	0	0.3	0.363636	1.25	0.692308	1.5	0	0	4.35594
		Emergence force																		0.830769
	SPT 4	Number of emergence	0	0	0	0	0	0	0	0	0	4	4	4	10	16	43	53	53														9	5	53	0.815385	50	0.943396
		Emergence percentage	0	0	0	0	0	0	0	0	0	0.0615385	0.0615385	0.0615385	0.153846	0.246154	0.661538	0.815385	0.815385
		Daily emergence		0	0	0	0	0	0	0	0	4	0	0	6	6	27	10	0
		Emergence index		0	0	0	0	0	0	0	0	0.444444	0	0	0.5	0.461538	1.92857	0.666667	0	4.00122
		Emergence force																		0.661538
	SPT 5	Number of emergence	0	0	0	0	0	0	0	0	0	1	3	3	3	11	38	43	51														9	6	51	0.784615	47	0.921569
		Emergence percentage	0	0	0	0	0	0	0	0	0	0.0153846	0.0461538	0.0461538	0.0461538	0.169231	0.584615	0.661538	0.784615
		Daily emergence		0	0	0	0	0	0	0	0	1	2	0	0	8	27	5	8
		Emergence index		0	0	0	0	0	0	0	0	0.111111	0.2	0	0	0.615385	1.92857	0.333333	0.5	3.6884
		Emergence force																		0.584615
																																			50.4	0.775385	42.6	0.845238

## Sheet: Fig. 3a-f Seedling emergence
Number of emergence
		2023-02-06	2023-02-07	2023-02-08	2023-02-09	2023-02-10	2023-02-11	2023-02-12	2023-02-13	2023-02-14	2023-02-15	2023-02-16	2023-02-17	2023-02-18	2023-02-19	2023-02-20	2023-02-21
LS	LS_1	0	0	0	3	7	10	10	13	18	20	22	24	26	30	30	30
LS	LS_2	0	0	0	5	5	5	7	8	8	11	18	20	20	20	20	20
LS	LS_3	0	0	0	1	3	5	10	16	19	19	19	19	20	21	21	21
LS	LS_4	0	0	0	2	5	5	7	10	10	11	13	13	19	20	20	20
LS	LS_5	0	0	0	5	6	8	10	20	20	22	22	26	28	33	33	33
DLN9-8	D9_8_1	0	0	0	0	6	7	9	10	12	17	21	30	35	43	43	43
DLN9-8	D9_8_2	0	0	0	2	2	7	18	25	26	34	34	34	48	54	54	54
DLN9-8	D9_8_3	0	0	0	0	3	8	12	12	15	22	35	47	55	59	59	59
DLN9-8	D9_8_4	0	0	0	0	1	2	9	15	22	27	38	42	46	47	48	48
DLN9-8	D9_8_5	0	0	0	1	1	5	8	8	12	22	35	44	53	53	55	56
AEX	AEX_1	0	0	0	0	0	1	1	3	3	4	15	28	45	56	56	56
AEX	AEX_2	0	0	0	0	2	2	2	8	8	11	23	39	62	64	65	65
AEX	AEX_3	0	0	0	0	1	1	5	7	8	12	21	41	53	58	59	60
AEX	AEX_4	0	0	0	0	0	2	2	6	6	8	20	34	50	56	57	57
AEX	AEX_5	0	0	0	0	0	2	2	2	5	9	14	27	53	64	64	65
WLBH	WLBH_1	0	0	0	0	0	0	0	2	5	8	10	15	26	27	29	29
WLBH	WLBH_2	0	0	0	0	0	0	0	2	6	6	8	12	33	35	36	36
WLBH	WLBH_3	0	0	0	0	0	0	0	2	11	14	16	24	38	41	42	43
HLHR	HLHR_1	0	0	0	1	1	10	10	12	14	14	23	36	47	57	59	59
HLHR	HLHR_2	0	0	0	1	2	6	7	9	9	13	28	40	45	47	47	47
HLHR	HLHR_3	0	0	0	1	2	10	10	12	15	26	45	56	60	63	63	63
HLHR	HLHR_4	0	0	0	7	10	20	20	20	20	29	42	57	60	61	64	64
HLHR	HLHR_5	0	0	0	2	4	8	8	10	10	10	22	40	53	65	65	65
SPT	SPT_1	0	0	0	0	0	0	0	0	1	5	7	10	21	33	37	37
SPT	SPT_2	0	0	0	0	0	0	0	1	1	3	11	18	31	53	57	57
SPT	SPT_3	0	0	0	0	0	0	0	2	2	5	9	24	33	54	54	54
SPT	SPT_4	0	0	0	0	0	0	0	0	4	4	4	10	16	43	53	53
SPT	SPT_5	0	0	0	0	0	0	0	0	1	3	3	3	11	38	43	51

## Sheet: Fig. 3g Final emergence
Line	Individual	Final seedling emergence percentage
LS	LS_1	0.461538
LS	LS_2	0.307692
LS	LS_3	0.323077
LS	LS_4	0.307692
LS	LS_5	0.507692
DLN9_8	D9_8_1	0.661538
DLN9_8	D9_8_2	0.830769
DLN9_8	D9_8_3	0.907692
DLN9_8	D9_8_4	0.738462
DLN9_8	D9_8_5	0.861538
AEX	AEX_1	0.861538
AEX	AEX_2	1
AEX	AEX_3	0.923077
AEX	AEX_4	0.876923
AEX	AEX_5	1
WLBH	WLBH_1	0.446154
WLBH	WLBH_2	0.553846
WLBH	WLBH_3	0.661538
HLHR	HLHR_1	0.907692
HLHR	HLHR_2	0.723077
HLHR	HLHR_3	0.969231
HLHR	HLHR_4	0.984615
HLHR	HLHR_5	1
SPT	SPT_1	0.569231
SPT	SPT_2	0.876923
SPT	SPT_3	0.830769
SPT	SPT_4	0.815385
SPT	SPT_5	0.784615

## Sheet: Fig. 3h Emergence force
Line	Individual	Emergence force
LS	LS_1	0.276923
LS	LS_2	0.276923
LS	LS_3	0.246154
LS	LS_4	0.292308
LS	LS_5	0.307692
DLN9_8	D9_8_1	0.461538
DLN9_8	D9_8_2	0.738462
DLN9_8	D9_8_3	0.538462
DLN9_8	D9_8_4	0.584615
DLN9_8	D9_8_5	0.538462
AEX	AEX_1	0.692308
AEX	AEX_2	0.953846
AEX	AEX_3	0.630769
AEX	AEX_4	0.769231
AEX	AEX_5	0.815385
WLBH	WLBH_1	0.4
WLBH	WLBH_2	0.507692
WLBH	WLBH_3	0.584615
HLHR	HLHR_1	0.553846
HLHR	HLHR_2	0.430769
HLHR	HLHR_3	0.692308
HLHR	HLHR_4	0.876923
HLHR	HLHR_5	0.615385
SPT	SPT_1	0.507692
SPT	SPT_2	0.815385
SPT	SPT_3	0.830769
SPT	SPT_4	0.661538
SPT	SPT_5	0.584615

## Sheet: Fig. 3i Emergence index
Line	Individual	Emergence index
LS	LS_1	3.9686
LS	LS_2	2.76374
LS	LS_3	2.9293
LS	LS_4	2.5755
LS	LS_5	4.36337
DLN9_8	D9_8_1	4.56928
DLN9_8	D9_8_2	6.19637
DLN9_8	D9_8_3	6.12101
DLN9_8	D9_8_4	5.17357
DLN9_8	D9_8_5	5.60964
AEX	AEX_1	4.69341
AEX	AEX_2	5.853
AEX	AEX_3	5.42677
AEX	AEX_4	5.01692
AEX	AEX_5	5.45276
WLBH	WLBH_1	2.53273
WLBH	WLBH_2	3.0345
WLBH	WLBH_3	3.81886
HLHR	HLHR_1	5.81751
HLHR	HLHR_2	4.80063
HLHR	HLHR_3	6.63258
HLHR	HLHR_4	7.85068
HLHR	HLHR_5	6.26472
SPT	SPT_1	2.91289
SPT	SPT_2	4.4737
SPT	SPT_3	4.35594
SPT	SPT_4	4.00122
SPT	SPT_5	3.6884

## Sheet: Fig. 3j Survival percentage
Line	Individual	Survival number	Survival precentage
LS	LS_1	10	0.333333
LS	LS_2	16	0.8
LS	LS_3	6	0.285714
LS	LS_4	12	0.6
LS	LS_5	27	0.818182
DLN9_8	D9_8_1	9	0.209302
DLN9_8	D9_8_2	41	0.759259
DLN9_8	D9_8_3	45	0.762712
DLN9_8	D9_8_4	46	0.958333
DLN9_8	D9_8_5	51	0.910714
AEX	AEX_1	45	0.803571
AEX	AEX_2	56	0.861538
AEX	AEX_3	49	0.816667
AEX	AEX_4	46	0.807018
AEX	AEX_5	51	0.784615
WLBH	WLBH_1	28	0.965517
WLBH	WLBH_2	31	0.861111
WLBH	WLBH_3	35	0.813953
HLHR	HLHR_1	56	0.949153
HLHR	HLHR_2	47	1
HLHR	HLHR_3	61	0.968254
HLHR	HLHR_4	59	0.921875
HLHR	HLHR_5	58	0.892308
SPT	SPT_1	27	0.72973
SPT	SPT_2	52	0.912281
SPT	SPT_3	37	0.685185
SPT	SPT_4	50	0.943396
SPT	SPT_5	47	0.921569

## Sheet: Fig. 4a Hypocotyl length
Hypocotyl length (cm)
	D9_8_1	D9_8_2	D9_8_3	D9_8_4	D9_8_5	WLBH_1	WLBH_2	WLBH_3	AEX_1	AEX_2	AEX_3	AEX_4	AEX_5	LS_1	LS_2	LS_3	LS_4	LS_5	SPT_1	SPT_2	SPT_3	SPT_4	SPT_5	HLHR_1	HLHR_2	HLHR_3	HLHR_4	HLHR_5
1	1.971	2.095	2.251	2.324	2.071	0.802	0.522	0.291	1.236	1.063	1.017	1.026	1.47	1.535	2.106	1.432	1.807	1.847	0.66	0.849	0.844	1.375	1.126	1.37	2.001	1.181	1.431	1.259
2	2.712	2.265	2.961	1.573	2.029	0.77	0.782	0.525	1.585	0.819	0.881	1.216	1.373	1.474	1.564	2.26	1.724	1.439	1.331	0.76	0.885	1.274	1.076	2.16	1.091	1.41	1.709	1.588
3	1.326	1.814	2.266	1.471	2.569	0.812	0.529	0.747	1.756	0.895	0.69	1.542	1.348	1.69	1.544	2.262	1.494	1.45	1.336	1.038	0.964	1.05	1.223	1.324	1.44	1.437	1.497	1.387
4		1.873	1.867	1.326	2.209	1.262	0.478	0.774	1.373	0.851	1.01	1.747	1.148	2.222	2.005		2.103	1.713	0.77	0.847	1.118	1.173	0.784	1.721	1.645	1.495	1.332	1.456
5		1.585	2.004	1.959	2.45	0.821	0.848	0.857	1.22	1.085	1.327	1.253	1.719	2.421	1.185			1.434	1.032	1.081	0.851	1.085	1.291	1.947	1.571	1.446	1.358	1.56
6		1.317	2.576	1.58	1.769	0.695	0.653	0.907	1.235	1.194	1.394	1.379	1.407	1.297	1.775			1.902	1	0.955	1.412	1.706	0.746	1.677	1.201	1.459	1.696	1.369
7		1.414	1.676	1.366	1.597	1.061	0.684	0.938	1.42	1.277	1.068	1.815	1.654		1.799			1.639	0.836	1.025	1.994	1.016	1.044	1.674	1.536	1.745	1.668	2.71
8		1.939	1.499	1.398	1.248	1.208	0.73	0.988	1.706	1.333	1.43	1.557	1.039		1.545			2.173	1.402	1.133	1.406	1.749	0.778	2.37	2.923	1.641	2.04	3.961
9		1.523	2.604	1.624	1.376	1.053	0.679	1.359	1.356	1.532	1.156	1.259	1.394		1.548			1.649	1.293	1.499	1.013	1.321	0.937	1.594	1.548	2.225	1.515	1.58
10		1.464	2.186	1.893	2.238	0.965	0.777	1.332	2.334	0.914	1.627	1.709	1.6					2.241	2.316	1.375	1.059	1.059	0.734	2.161	2.105	3.585	1.719	2.513
11		1.539	2.371	1.595	2.679	1.349	1.232	1.014	1.852	1.202	1.939	1.496	1.5					3.01	2.299	1.084	1.241	0.873	0.957	2.075	1.708	2.562	1.633	2.866
12		1.377	2.823	1.671	2.71	1.041	0.924	1.166	1.997	1.375	1.475	1.394	1.499					2.013	1.753	0.946	1.111	1.106	1.119	2.359	1.696	2.543	2.115	2.38
13		2.468	1.798	1.672	3.37	1.009	0.814	0.746	2.142	1.397	1.572	1.531	1.378					1.456	1.343	1.687	1.371	1.148	0.895	2.598	2.671	1.777	1.431	2.803
14		2.791	2.476	1.716	2.346	1.276	1.021	1.013	2.494	1.401	2.539	2.37	1.526					2.708	1.645	1.056	1.368	1.429	0.871	2.288	1.466	2.05	1.483	2.461
15		2.428	1.825	1.72	2.173	1.018	1.056	1.243	2.296	1.535	2.185	1.556	1.618					1.782	1.361	1.173	1.622	0.974	1.001	2.556	2.634	1.798	1.287	2.223
16		2.671	2.213	1.86	2.2	0.755	0.843	1.114	2.021	1.761	2.022	2.104	1.49					2.224		1.271	1.423	1.499	1.138	2.796	2.508	1.675	2.111	3.12
17		2.767	2.882	1.456	2.679	1.427	1.067	0.656	1.604	1.353	1.519	1.509	1.714					2.536		1.138	1.237	1.235	0.93	2.075	2.451	1.918	2.515	2.543
18		2.176	1.954	2.205	2.848	0.926	1.117	1.123	2.368	1.678	1.496	1.878	2.191							1.379	1.183	1.033	1.364	2.359	2.712	2.529	2.288	4.151
19		2.247	2.564	1.64	2.435	0.859	1.016	0.86	2.609	1.56	1.284	1.751	1.483							1.936	1.255	1.731	1.263	2.598	2.29	2.682	1.755	2.713
20		1.55	2.254	1.482	2.018	1.044	1.004	0.94	2.439	1.52	1.724	2.39	1.498							1.425	1.641	0.908	1.267	2.288	2.065	2.643	1.537	3.86
21		2.43	2.634	1.884	2.084	0.872	1.262	1.091	2.086	1.404	1.415	2.285	1.763							0.963	1.066	0.881	0.949	2.556	1.578	2.616	2.51	3.456
22		1.867	2.115	2.373	3.181	0.812	1.053	0.95	2.141	1.613	1.453	2.652	1.601							1.932	1.252	1.336	1.308	2.796	2.088	2.962	2.399	3.241
23		2.403	2.942	2.161	2.483	1.134	0.867	0.544	2.136	2.112	1.749	1.936	1.968							1.272	1.155	1.681	1.569	2.314	2.532	3.056	2.647	2.722
24		2.271	2.589	2.311	2.844	1.135	0.553	0.99	2.293	1.768	1.993	2.456	1.928							1.38	1.639	1.016	1.748	2.153	2.833	2.379	2.346	2.969
25		2.438	2.542	1.756	3.179		0.811	1.016	1.937	1.347	1.729	1.831	1.984							0.995	1.238	1.051	1.109	3.137	2.526	2.554	1.494	2.927
26		2.295	3.346	1.487	3.28		0.989	1	2.278	1.79	1.922	1.552	2.399							1.566	1.797	1.563	1.155	3.201	2.378	3.435	2.165	3.389
27		1.931	2.23	2.138	3.524		1.01	0.772	2.136	2.016	1.887	1.776	1.923							1.645	1.876	1.347	1.331	2.672	2.994	2.97	2.475	2.974
28		1.485	3.325	1.733	3.096			1.295	2.546	2.613	1.73	1.735	2.684							1.42	1.305	1.249	1.187	2.687	2.447	2.272	3.015	2.722
29		1.248	5.284	1.886	3.697			1.145	2.722	1.9	1.355	1.619	3.276							1.59	1.416	1.204		2.407	2.242	2.91	2.66	2.374
30		3.052	4.428	2.023	2.544			0.835	2.792	2.16	1.377	1.592	1.825							0.811	1.227	1.228		2.214	2.852	2.54	2.869	2.877

[truncated: 4 more sheets: Fig. 4b Hypocotyl diameter, Fig. 4c Seedling weight, Fig. 5 Correlation analyses, Fig. 6 PLM_SM data]
